# Supplementary material for: Prospective genomic and epidemiologic surveillance of Klebsiella pneumoniae in a tertiary NICU
Source: Antimicrob Resist Infect Control. 2026 Apr 27;15:64. doi: 10.1186/s13756-026-01753-4 (PMC13126709; doi:10.1186/s13756-026-01753-4)
Supplement: Supplementary file 2 — Additional file2 (XLSX 105 KB) [file 13756_2026_1753_MOESM2_ESM.xlsx]

## Sheet: content
Additional File 2 Prospective genomic and epidemiologic surveillance of Klebsiella pneumoniae in a tertiary NICU Carolin Böhne1*, Claas Baier2,3, Jelena Erdmann4, Ella Ebadi2, Carina Zirkler1, Marc Lindenberg2, Dirk Schlüter2,5, Sabine Pirr1,5, Corinna Peter1, Bettina Bohnhorst1, Leonard Knegendorf2,4* 1 Department of Pediatric Pneumology, Allergology and Neonatology, Hannover Medical School (MHH…
Sheet	Content
Additional Table 4	Additional Table 4. Isolate-level pheno-genomic metadata, patient/PHS linkage, and Pathogenwatch/Kleborate outputs.
Additional Table 5	Additional Table 5. SKA2 SNP distances between study Klebsiella pneumoniae sensu stricto genomes and BV-BRC public genomes, with accessions and isolation metadata.

## Sheet: Additional Table 4
Patient and case assignment			Isolate meta					Genomic relation			Phenotype_amr									Phenotype_vir		ENA Sample Accession	KLEBORATE results
Patient_ID	Patient_sequentialNo	PHS_sequentialNo	Isolate_sequentialNo	Isolate_sequenced_sequentialNo	Nosocomial_Status	Isolation_year	Isolation_season	MLST	cgMLST	SKA2_cutoff20	SAM	TZP	CXM	CTX	CAZ	MEM	GEN	CIP	SXT	Tellurite	String	Sample	Kleborate version	Wrapper version	species	species_match	contig_count	N50	largest_contig	total_size	ambiguous_bases	QC_warnings	ST	gapA	infB	mdh	pgi	phoE	rpoB	tonB	YbST	Yersiniabactin	ybtS	ybtX	ybtQ	ybtP	ybtA	irp2	irp1
22	22	22	21	19	1	2022	summer	st 597	singleton	singleton	<=2.0 S	<=4.0 S	<=1.0 I	<=1.0 S	<=1.0 S	<=0.25 S	<=1.0 S	<=0.25 S	<=20.0 S	negative	negative	ERS26965990	3.1.3	4	Klebsiella variicola subsp. variicola	strong	38	495617	1256933	5682812	yes (696)	-	ST597	16	24	21	27	47	22	105	0	-	-	-	-	-	-	-	-
16	16	16	18	16	3	2022	winter	st 48	singleton	singleton	<=2.0 S	<=4.0 S	=2.0 I	<=1.0 S	<=1.0 S	<=0.25 S	<=1.0 S	<=0.25 S	<=20.0 S	negative	negative	ERS26965991	3.1.3	4	Klebsiella pneumoniae	strong	28	473449	908354	5124210	yes (614)	ambiguous_bases	ST48	2	5	2	2	7	1	10	151-2LV	ybt 14; ICEKp5	4	4	5*	4	1	69	62*
81	81	82	85	83	5	2024	spring	st 485	singleton	singleton	=4.0 S	<=4.0 S	=2.0 I	<=0.25 S	<=0.12 S	<=0.25 S	<=1.0 S	<=0.06 S	<=20.0 S	negative	negative	ERS26965992	3.1.3	4	Klebsiella pneumoniae	strong	31	498500	1681173	5408376	yes (197)	ambiguous_bases	ST485	2	1	1	1	7	1	12	0	-	-	-	-	-	-	-	-
44	44	44	41	39	1	2022	autumn	st 111	MST Cluster 3	SKA Cluster 3	<=2.0 S	<=4.0 S	=2.0 I	<=1.0 S	<=1.0 S	<=0.25 S	<=1.0 S	<=0.25 S	<=20.0 S	negative	negative	ERS26965993	3.1.3	4	Klebsiella pneumoniae	strong	760	257479	372239	5985806	yes (707)	ambiguous_bases	ST111	2	1	5	1	17	4	42	0	-	-	-	-	-	-	-	-
69	69	69	69	67	1	2023	summer	st 20	MST Cluster 5	SKA Cluster 5	<=2.0 S	<=4.0 S	=2.0 I	<=1.0 S	<=1.0 S	<=0.25 S	<=1.0 S	<=0.25 S	<=20.0 S	negative	negative	ERS26965994	3.1.3	4	Klebsiella pneumoniae	strong	35	466844	1009394	5363870	yes (792)	ambiguous_bases	ST20	2	3	1	1	4	4	4	0	-	-	-	-	-	-	-	-
36	36	36	31	29	2	2022	summer	st 133	singleton	singleton	<=2.0 S	<=4.0 S	=2.0 I	<=1.0 S	<=1.0 S	<=0.25 S	<=1.0 S	<=0.25 S	<=20.0 S	negative	negative	ERS26965995	3.1.3	4	Klebsiella pneumoniae	strong	22	408407	1994237	5425270	yes (792)	ambiguous_bases	ST133	12	1	1	2	5	1	36	209-4LV	ybt 9; ICEKp3	5	19	6	5	1	222	242*
40	40	40	38	36	1	2022	autumn	st 250	MST Cluster 1	SKA Cluster 1	<=2.0 S	<=4.0 S	=2.0 I	<=1.0 S	<=1.0 S	<=0.25 S	<=1.0 S	<=0.25 S	<=20.0 S	negative	negative	ERS26965996	3.1.3	4	Klebsiella variicola subsp. variicola	strong	46	376588	882987	5398397	yes (891)	-	ST250	16	18	45	44	55	22	67	0	-	-	-	-	-	-	-	-
66	66	66	68	66	1	2023	summer	st 20	MST Cluster 5	SKA Cluster 5	<=2.0 S	<=4.0 S	=4.0 I	<=1.0 S	<=1.0 S	<=0.25 S	<=1.0 S	<=0.25 S	<=20.0 S	negative	negative	ERS26965997	3.1.3	4	Klebsiella pneumoniae	strong	55	287677	735341	5383388	yes (400)	ambiguous_bases	ST20	2	3	1	1	4	4	4	0	-	-	-	-	-	-	-	-
5	5	5	5	5	1	2021	autumn	st 1243	singleton	singleton	>=32.0 R	<=4.0 S	>=64.0 R	=2.0 R	=16.0 R	<=0.25 S	<=1.0 S	<=0.25 S	<=20.0 S	negative	negative	ERS26965998	3.1.3	4	Klebsiella pneumoniae	strong	63	325219	796095	5562051	yes (606)	ambiguous_bases	ST1243	76	1	2	1	7	4	224	0	-	-	-	-	-	-	-	-
23	23	23	30	28	1	2022	summer	st 250	MST Cluster 1	SKA Cluster 1	<=2.0 S	<=4.0 S	=2.0 I	<=1.0 S	<=1.0 S	<=0.25 S	<=1.0 S	<=0.25 S	<=20.0 S	negative	negative	ERS26965999	3.1.3	4	Klebsiella variicola subsp. variicola	strong	65	402216	983680	5631088	yes (893)	-	ST250	16	18	45	44	55	22	67	0	-	-	-	-	-	-	-	-
31	31	31	26	24	1	2022	summer	st 872	singleton	singleton	<=2.0 S	<=4.0 S	<=1.0 I	<=1.0 S	<=1.0 S	<=0.25 S	<=1.0 S	<=0.25 S	<=20.0 S	negative	negative	ERS26966000	3.1.3	4	Klebsiella pneumoniae	strong	79	164148	402349	5240013	yes (718)	ambiguous_bases	ST872	2	1	100	1	7	5	181	0	-	-	-	-	-	-	-	-
21	21	21	44	42	1	2022	autumn	st 776	singleton	singleton	<=2.0 S	<=4.0 S	=2.0 I	<=1.0 S	<=1.0 S	<=0.25 S	<=1.0 S	<=0.25 S	<=20.0 S	negative	negative	ERS26966001	3.1.3	4	Klebsiella pneumoniae	strong	76	184037	412649	5303211	yes (210)	ambiguous_bases	ST776	2	1	2	1	2	1	2	0	-	-	-	-	-	-	-	-
35	35	35	54	52	5	2023	spring	st 20	singleton	singleton	<=2.0 S	<=4.0 S	=8.0 I	<=1.0 S	<=1.0 S	<=0.25 S	<=1.0 S	<=0.25 S	<=20.0 S	negative	negative	ERS26966002	3.1.3	4	Klebsiella pneumoniae	strong	142	140986	390942	5564153	yes (689)	ambiguous_bases	ST20	2	3	1	1	4	4	4	0	-	-	-	-	-	-	-	-
6	6	6	15	13	1	2022	winter	st 2657	singleton	singleton	>=32.0 R	>=128.0 R	>=64.0 R	>=64.0 R	=16.0 R	<=0.25 S	>=16.0 R	=0.5 R	<=20.0 S	negative	negative	ERS26966003	3.1.3	4	Klebsiella pneumoniae	strong	43	507498	775401	5414237	yes (903)	ambiguous_bases	ST2657	4	3	1	1	12	1	4	0	-	-	-	-	-	-	-	-
58	58	58	56	54	1	2023	spring	st 475	singleton	singleton	<=2.0 S	<=4.0 S	<=1.0 I	<=1.0 S	<=1.0 S	<=0.25 S	<=1.0 S	<=0.25 S	<=20.0 S	negative	negative	ERS26966004	3.1.3	4	Klebsiella variicola subsp. variicola	strong	30	419536	1626855	5673725	yes (599)	-	ST475	16	24	21	27	47	22	124	0	-	-	-	-	-	-	-	-
4	4	4	4	4	5	2021	autumn	st 3081	singleton	singleton	<=2.0 S	<=4.0 S	<=1.0 I	<=1.0 S	<=1.0 S	<=0.25 S	<=1.0 S	<=0.25 S	<=20.0 S	negative	negative	ERS26966005	3.1.3	4	Klebsiella variicola subsp. variicola	strong	112	217772	666878	6072896	yes (694)	-	ST3081	16	18	226	27	39	22	67	0	-	-	-	-	-	-	-	-
17	17	17	14	12	1	2022	winter	st 105	singleton	singleton	<=2.0 S	<=4.0 S	=2.0 I	<=1.0 S	<=1.0 S	<=0.25 S	<=1.0 S	<=0.25 S	<=20.0 S	negative	negative	ERS26966006	3.1.3	4	Klebsiella pneumoniae	strong	43	929649	2040532	5583846	yes (886)	ambiguous_bases	ST105	2	3	2	1	1	4	18	522-4LV	ybt 0; ICEKp5	86	12	117	3	1*	274*	552*
32	32	32	27	25	1	2022	summer	st 250	MST Cluster 1	singleton	=4.0 R	=16.0 R	=16.0 R	<=1.0 S	<=1.0 S	<=0.25 S	<=1.0 S	<=0.25 S	<=20.0 S	negative	negative	ERS26966007	3.1.3	4	Klebsiella variicola subsp. variicola	strong	125	264359	469229	5600743	yes (802)	-	ST250	16	18	45	44	55	22	67	0	-	-	-	-	-	-	-	-
48	48	48	49	47	1	2023	winter	st 2760	MST Cluster 2	SKA Cluster 2	<=2.0 S	<=4.0 S	=2.0 I	<=1.0 S	<=1.0 S	<=0.25 S	<=1.0 S	<=0.25 S	<=20.0 S	negative	negative	ERS26966008	3.1.3	4	Klebsiella pneumoniae	strong	35	335533	1347885	5183412	yes (408)	ambiguous_bases	ST2760	2	1	1	26	10	1	15	0	-	-	-	-	-	-	-	-
80	80	81	80	78	1	2024	winter	st 29	MST Cluster 4	SKA Cluster 4	>=32.0 R	=8.0 R	>=64.0 R	>=64.0 R	=32.0 R	<=0.25 S	<=1.0 S	=1.0 R	>=320.0 R	negative	negative	ERS26966009	3.1.3	4	Klebsiella pneumoniae	strong	48	376668	613632	5480347	yes (720)	ambiguous_bases	ST29	2	3	2	2	6	4	4	151	ybt 14; ICEKp5	4	4	5	4	1	69	62
61	61	61	65	63	1	2023	summer	st 353	MST Cluster 6	SKA Cluster 6	>=32.0 R	=8.0 R	>=64.0 R	>=64.0 R	>=64.0 R	<=0.25 S	<=1.0 S	=1.0 R	>=320.0 R	negative	negative	ERS26966010	3.1.3	4	Klebsiella pneumoniae	strong	69	252700	472950	5394315	yes (905)	ambiguous_bases	ST353	3	9	47	1	13	1	16	377-3LV	ybt 10; ICEKp4	3	12	4	3	15	50	216
53	53	53	53	51	5	2023	spring	st 866	singleton	singleton	<=2.0 S	<=4.0 S	<=1.0 I	<=1.0 S	<=1.0 S	<=0.25 S	<=1.0 S	<=0.25 S	<=20.0 S	negative	negative	ERS26966011	3.1.3	4	Klebsiella pneumoniae	strong	32	376712	1155843	5302146	yes (1490)	ambiguous_bases	ST866	2	9	2	1	1	1	4	400	ybt 18; ICEKp15	21	21	99	105	67	230	606
8	8	8	9	8	1	2021	winter	st 2440	singleton	singleton	<=2.0 S	<=4.0 S	=2.0 I	<=1.0 S	<=1.0 S	<=0.25 S	<=1.0 S	<=0.25 S	<=20.0 S	negative	negative	ERS26966012	3.1.3	4	Klebsiella pneumoniae	strong	37	376738	664239	5256238	yes (503)	ambiguous_bases	ST2440	3	5	95	1	7	1	12	0	-	-	-	-	-	-	-	-
2	2	2	3	3	4	2021	autumn	st 26	singleton	singleton	<=2.0 S	<=4.0 S	=4.0 I	<=1.0 S	<=1.0 S	<=0.25 S	<=1.0 S	<=0.25 S	<=20.0 S	negative	negative	ERS26966013	3.1.3	4	Klebsiella pneumoniae	strong	125	158287	716233	5529458	yes (898)	ambiguous_bases	ST26	2	1	1	1	9	1	18	0	-	-	-	-	-	-	-	-
37	37	37	33	31	1	2022	summer	st 250	MST Cluster 1	SKA Cluster 1	<=2.0 S	<=4.0 S	=2.0 I	<=1.0 S	<=1.0 S	<=0.25 S	<=1.0 S	<=0.25 S	<=20.0 S	negative	negative	ERS26966014	3.1.3	4	Klebsiella variicola subsp. variicola	strong	107	243052	698313	5613707	yes (805)	-	ST250	16	18	45	44	55	22	67	0	-	-	-	-	-	-	-	-
26	26	26	23	21	1	2022	summer	st 250	MST Cluster 1	SKA Cluster 1	<=2.0 S	<=4.0 S	=2.0 I	<=1.0 S	<=1.0 S	<=0.25 S	<=1.0 S	<=0.25 S	<=20.0 S	negative	negative	ERS26966015	3.1.3	4	Klebsiella variicola subsp. variicola	strong	68	401943	882350	5629661	yes (694)	-	ST250	16	18	45	44	55	22	67	0	-	-	-	-	-	-	-	-
62	62	62	61	59	1	2023	summer	st 353	MST Cluster 6	SKA Cluster 6	=16.0 R	<=4.0 R	>=64.0 R	>=64.0 R	=8.0 R	<=0.25 S	<=1.0 S	=1.0 R	>=320.0 R	negative	negative	ERS26966016	3.1.3	4	Klebsiella pneumoniae	strong	69	265980	473436	5404452	yes (894)	ambiguous_bases	ST353	3	9	47	1	13	1	16	377-3LV	ybt 10; ICEKp4	3	12	4	3	15	50	216
73A	73	73	78	76	1	2023	autumn	st 20	singleton	singleton	<=2.0 S	<=4.0 S	<=1.0 I	<=0.25 S	<=0.12 S	<=0.25 S	<=1.0 S	<=0.06 S	<=20.0 S	negative	negative	ERS26966017	3.1.3	4	Klebsiella pneumoniae	strong	52	364814	1009871	5322603	yes (498)	ambiguous_bases	ST20	2	3	1	1	4	4	4	0	-	-	-	-	-	-	-	-
72	72	72	77	75	1	2023	autumn	st 20	singleton	singleton	=4.0 S	<=4.0 S	=4.0 I	<=0.25 S	<=0.12 S	<=0.25 S	<=1.0 S	<=0.06 S	<=20.0 S	negative	negative	ERS26966018	3.1.3	4	Klebsiella pneumoniae	strong	87	301699	687220	5480134	yes (407)	ambiguous_bases	ST20	2	3	1	1	4	4	4	0	-	-	-	-	-	-	-	-
34	34	34	40	38	1	2022	autumn	st 299	MST Cluster 8	SKA Cluster 8	<=2.0 S	<=4.0 S	=2.0 I	<=1.0 S	<=1.0 S	<=0.25 S	<=1.0 S	<=0.25 S	<=20.0 S	negative	negative	ERS26966019	3.1.3	4	Klebsiella pneumoniae	strong	108	158594	433554	5527195	yes (703)	ambiguous_bases	ST299	2	10	1	1	56	24	31	62-6LV	ybt 6; ICEKp5	22	22	6	24	16	366	455
49	49	49	45	43	1	2022	autumn	st 1441	singleton	singleton	<=2.0 S	<=4.0 S	=2.0 I	<=1.0 S	<=1.0 S	<=0.25 S	<=1.0 S	<=0.25 S	<=20.0 S	negative	negative	ERS26966020	3.1.3	4	Klebsiella pneumoniae	strong	106	189842	425633	5506220	yes (509)	ambiguous_bases	ST1441	2	1	1	1	1	7	4	0	-	-	-	-	-	-	-	-
51	51	51	48	46	1	2022	winter	st 2760	MST Cluster 2	SKA Cluster 2	<=2.0 S	<=4.0 S	=2.0 I	<=1.0 S	<=1.0 S	<=0.25 S	<=1.0 S	<=0.25 S	<=20.0 S	negative	negative	ERS26966021	3.1.3	4	Klebsiella pneumoniae	strong	41	353588	1362016	5479780	yes (598)	ambiguous_bases	ST2760	2	1	1	26	10	1	15	0	-	-	-	-	-	-	-	-
12	12	12	10	9	1	2021	winter	st 590	singleton	singleton	<=2.0 S	<=4.0 S	=2.0 I	<=1.0 S	<=1.0 S	<=0.25 S	<=1.0 S	<=0.25 S	<=20.0 S	negative	negative	ERS26966022	3.1.3	4	Klebsiella pneumoniae	strong	20	700861	1219669	5105056	yes (598)	ambiguous_bases	ST590	2	1	13	3	7	4	25	0	-	-	-	-	-	-	-	-
14	14	14	12	11	1	2021	winter	st 187	singleton	singleton	<=2.0 S	<=4.0 S	=2.0 I	<=1.0 S	<=1.0 S	<=0.25 S	<=1.0 S	<=0.25 S	<=20.0 S	unclear	negative	ERS26966023	3.1.3	4	Klebsiella pneumoniae	strong	42	475847	773334	5560158	yes (802)	ambiguous_bases	ST187	23	31	2	1	9	4	23	29-2LV	ybt 4; plasmid	18	20	27	18	13	283	38
54	54	54	51	49	5	2023	spring	st 469	singleton	singleton	<=2.0 S	<=4.0 S	=2.0 I	<=1.0 S	<=1.0 S	<=0.25 S	<=1.0 S	<=0.25 S	>=320.0 R	negative	negative	ERS26966024	3.1.3	4	Klebsiella pneumoniae	strong	39	368378	971501	5165148	yes (792)	ambiguous_bases	ST469	2	1	2	1	10	1	4	0	-	-	-	-	-	-	-	-
46	46	46	43	41	1	2022	autumn	st 2760	MST Cluster 2	SKA Cluster 2	<=2.0 S	<=4.0 S	=2.0 I	<=1.0 S	<=1.0 S	<=0.25 S	<=1.0 S	<=0.25 S	<=20.0 S	negative	negative	ERS26966025	3.1.3	4	Klebsiella pneumoniae	strong	55	248330	900304	5232559	yes (304)	ambiguous_bases	ST2760-1LV	2	1	1	26	10	1*	15	0	-	-	-	-	-	-	-	-
57	57	57	58	56	5	2023	summer	st 1079	MST Cluster 7	SKA Cluster 7	<=2.0 S	<=4.0 S	=4.0 I	<=1.0 S	<=1.0 S	<=0.25 S	<=1.0 S	<=0.25 S	<=20.0 S	negative	negative	ERS26966026	3.1.3	4	Klebsiella pneumoniae	strong	136	144758	380656	5737102	yes (598)	ambiguous_bases	ST1079	2	5	1	1	9	1	19	0	-	-	-	-	-	-	-	-
68	68	68	66	64	1	2023	summer	st 20	MST Cluster 5	SKA Cluster 5	<=2.0 S	<=4.0 S	=2.0 I	<=1.0 S	<=1.0 S	<=0.25 S	<=1.0 S	<=0.25 S	<=20.0 S	negative	negative	ERS26966027	3.1.3	4	Klebsiella pneumoniae	strong	39	426395	1009295	5384308	yes (599)	ambiguous_bases	ST20	2	3	1	1	4	4	4	0	-	-	-	-	-	-	-	-
76	76	76	83	81	1	2024	spring	st 4412	singleton	singleton	<=2.0 S	<=4.0 S	=2.0 I	<=0.25 S	<=0.12 S	<=0.25 S	<=1.0 S	<=0.06 S	<=20.0 S	negative	negative	ERS26966028	3.1.3	4	Klebsiella variicola subsp. variicola	strong	38	445666	1719594	5700704	yes (497)	-	ST4412	16	24	21	38	153	22	45	0	-	-	-	-	-	-	-	-
52	52	52	50	48	4	2023	winter	st 16	singleton	singleton	<=2.0 S	<=4.0 S	=2.0 I	<=1.0 S	<=1.0 S	<=0.25 S	<=1.0 S	<=0.25 S	<=20.0 S	negative	negative	ERS26966029	3.1.3	4	Klebsiella pneumoniae	strong	24	1044344	1880830	5337837	yes (518)	ambiguous_bases	ST16	2	1	2	1	4	4	4	0	-	-	-	-	-	-	-	-
74	74	74	73	71	1	2023	autumn	st 1079	MST Cluster 7	SKA Cluster 7	=4.0 S	<=4.0 S	=4.0 I	<=0.25 S	<=0.12 S	<=0.25 S	<=1.0 S	=0.12 S	<=20.0 S	negative	negative	ERS26966030	3.1.3	4	Klebsiella pneumoniae	strong	101	144834	388465	5597386	yes (497)	ambiguous_bases	ST1079	2	5	1	1	9	1	19	0	-	-	-	-	-	-	-	-
28	28	28	32	30	3	2022	summer	st 111	MST Cluster 3	SKA Cluster 3	<=2.0 S	<=4.0 S	<=1.0 I	<=1.0 S	<=1.0 S	<=0.25 S	<=1.0 S	<=0.25 S	<=20.0 S	negative	negative	ERS26966031	3.1.3	4	Klebsiella pneumoniae	strong	36	360258	892360	5312169	yes (804)	ambiguous_bases	ST111	2	1	5	1	17	4	42	0	-	-	-	-	-	-	-	-
1	1	1	1	1	5	2021	autumn	st 37	singleton	singleton	<=2.0 S	<=4.0 S	=2.0 I	<=1.0 S	<=1.0 S	<=0.25 S	<=1.0 S	<=0.25 S	<=20.0 S	negative	negative	ERS26966032	3.1.3	4	Klebsiella pneumoniae	strong	39	349356	1334831	5300909	yes (1191)	ambiguous_bases	ST37	2	9	2	1	13	1	16	0	-	-	-	-	-	-	-	-
42	42	42	37	35	1	2022	autumn	st 299	MST Cluster 8	SKA Cluster 8	<=2.0 S	<=4.0 S	=2.0 I	<=1.0 S	<=1.0 S	<=0.25 S	<=1.0 S	<=0.25 S	<=20.0 S	negative	negative	ERS26966033	3.1.3	4	Klebsiella pneumoniae	strong	86	174897	641217	5529987	yes (497)	ambiguous_bases	ST299	2	10	1	1	56	24	31	0	ybt unknown	22*	22	6	24	16	366	455
33	33	33	28	26	1	2022	summer	st 1835	singleton	singleton	>=32.0 R	<=4.0 S	=2.0 I	<=1.0 S	<=1.0 S	<=0.25 S	<=1.0 S	<=0.25 S	<=20.0 S	negative	negative	ERS26966034	3.1.3	4	Klebsiella pneumoniae	strong	74	342301	674770	5405236	yes (719)	ambiguous_bases	ST1835	52	1	2	17	7	16	2	0	-	-	-	-	-	-	-	-
29	29	29	25	23	1	2022	summer	st 250	MST Cluster 1	SKA Cluster 1	<=2.0 S	<=4.0 S	=2.0 I	<=1.0 S	<=1.0 S	<=0.25 S	<=1.0 S	<=0.25 S	<=20.0 S	negative	negative	ERS26966035	3.1.3	4	Klebsiella variicola subsp. variicola	strong	68	388236	983116	5630122	yes (690)	-	ST250	16	18	45	44	55	22	67	0	-	-	-	-	-	-	-	-
20	20	20	20	18	1	2022	spring	st 14	singleton	singleton	>=32.0 R	=32.0 R	=4.0 I	<=1.0 S	<=1.0 S	<=0.25 S	<=1.0 S	=1.0 R	<=20.0 S	negative	negative	ERS26966036	3.1.3	4	Klebsiella pneumoniae	strong	55	351155	797250	5474694	yes (209)	ambiguous_bases	ST14	1	6	1	1	1	1	1	0	-	-	-	-	-	-	-	-
78	78	79	84	82	1	2024	spring	st 29	MST Cluster 4	SKA Cluster 4	>=32.0 R	<=4.0 R	>=64.0 R	>=64.0 R	=32.0 R	<=0.25 S	<=1.0 S	=1.0 R	>=320.0 R	negative	negative	ERS26966037	3.1.3	4	Klebsiella pneumoniae	strong	49	376242	613908	5472724	yes (696)	ambiguous_bases	ST29	2	3	2	2	6	4	4	151	ybt 14; ICEKp5	4	4	5	4	1	69	62
18	18	18	19	17	1	2022	spring	st 290	MST Cluster 9	SKA Cluster 9	<=2.0 S	<=4.0 S	=4.0 I	<=1.0 S	<=1.0 S	<=0.25 S	<=1.0 S	<=0.25 S	<=20.0 S	negative	negative	ERS26966038	3.1.3	4	Klebsiella pneumoniae	strong	48	355624	995605	5422968	yes (596)	ambiguous_bases	ST290	2	1	1	37	10	1	86	525-2LV	ybt 4; plasmid	30	34	37	44	47	104*	393*
65	65	65	67	65	1	2023	summer	st 20	MST Cluster 5	SKA Cluster 5	<=2.0 S	<=4.0 S	=2.0 I	<=1.0 S	<=1.0 S	<=0.25 S	<=1.0 S	<=0.25 S	<=20.0 S	negative	negative	ERS26966039	3.1.3	4	Klebsiella pneumoniae	strong	37	426943	1009193	5373235	yes (617)	ambiguous_bases	ST20	2	3	1	1	4	4	4	0	-	-	-	-	-	-	-	-
39	39	39	35	33	1	2022	summer	st 250	MST Cluster 1	SKA Cluster 1	<=2.0 S	<=4.0 S	=2.0 I	<=1.0 S	<=1.0 S	<=0.25 S	<=1.0 S	<=0.25 S	<=20.0 S	negative	negative	ERS26966040	3.1.3	4	Klebsiella variicola subsp. variicola	strong	75	401526	1014244	5624184	yes (886)	-	ST250	16	18	45	44	55	22	67	0	-	-	-	-	-	-	-	-
30	30	30	39	37	4	2022	autumn	st 3172	singleton	singleton	=16.0 R	=16.0 R	=16.0 R	<=1.0 S	<=1.0 S	<=0.25 S	<=1.0 S	<=0.25 S	<=20.0 S	negative	negative	ERS26966041	3.1.3	4	Klebsiella pneumoniae	strong	53	369763	915661	5407447	yes (606)	ambiguous_bases	ST3172	2	3	1	1	7	1	31	0	-	-	-	-	-	-	-	-
9	9	9	8	7	5	2021	winter	st 250	singleton	singleton	<=2.0 S	<=4.0 S	=2.0 I	<=1.0 S	<=1.0 S	<=0.25 S	<=1.0 S	<=0.25 S	<=20.0 S	unclear	negative	ERS26966042	3.1.3	4	Klebsiella variicola subsp. variicola	strong	78	266846	721019	5784654	yes (593)	-	ST250	16	18	45	44	55	22	67	0	-	-	-	-	-	-	-	-
13	13	13	17	15	1	2022	winter	st 290	MST Cluster 9	SKA Cluster 9	<=2.0 S	<=4.0 S	=4.0 I	<=1.0 S	<=1.0 S	<=0.25 S	<=1.0 S	<=0.25 S	<=20.0 S	negative	negative	ERS26966043	3.1.3	4	Klebsiella pneumoniae	strong	57	343843	585955	5422574	yes (792)	ambiguous_bases	ST290	2	1	1	37	10	1	86	525-2LV	ybt 4; plasmid	30	34	37	44	47	104*	393*
71	71	71	72	70	4	2023	autumn	st 1727	singleton	singleton	=4.0 S	<=4.0 S	=4.0 I	<=0.25 S	<=0.12 S	<=0.25 S	<=1.0 S	<=0.06 S	<=20.0 S	negative	negative	ERS26966044	3.1.3	4	Klebsiella pneumoniae	strong	87	226068	611950	5472169	yes (396)	ambiguous_bases	ST1727	2	10	13	1	12	1	25	0	-	-	-	-	-	-	-	-
64	64	64	64	62	1	2023	summer	st 353	MST Cluster 6	SKA Cluster 6	=16.0 R	<=4.0 R	>=64.0 R	>=64.0 R	=8.0 R	<=0.25 S	<=1.0 S	=1.0 R	>=320.0 R	negative	negative	ERS26966045	3.1.3	4	Klebsiella pneumoniae	strong	66	280661	697412	5405393	yes (794)	ambiguous_bases	ST353	3	9	47	1	13	1	16	377-3LV	ybt 10; ICEKp4	3	12	4	3	15	50	216
41	41	41	36	34	1	2022	autumn	st 299	MST Cluster 8	singleton	<=2.0 S	<=4.0 S	=2.0 I	<=1.0 S	<=1.0 S	<=0.25 S	<=1.0 S	<=0.25 S	<=20.0 S	negative	negative	ERS26966046	3.1.3	4	Klebsiella pneumoniae	strong	107	166106	435294	5526859	yes (595)	ambiguous_bases	ST299	2	10	1	1	56	24	31	62-6LV	ybt 6; ICEKp5	22	22	6	24	16	366	455
43	43	43	46	44	1	2022	autumn	st 2760	MST Cluster 2	SKA Cluster 2	<=2.0 S	<=4.0 S	<=1.0 I	<=1.0 S	<=1.0 S	<=0.25 S	<=1.0 S	<=0.25 S	<=20.0 S	negative	negative	ERS26966047	3.1.3	4	Klebsiella pneumoniae	strong	40	289675	472877	5234800	yes (304)	ambiguous_bases	ST2760	2	1	1	26	10	1	15	0	-	-	-	-	-	-	-	-
75	75	75	74	72	3	2023	autumn	st 3143	singleton	singleton	<=2.0 S	<=4.0 S	<=1.0 I	<=0.25 S	<=0.12 S	<=0.25 S	<=1.0 S	<=0.06 S	<=20.0 S	negative	negative	ERS26966048	3.1.3	4	Klebsiella variicola subsp. variicola	strong	26	481938	1704891	5633192	yes (590)	-	ST3143	16	18	21	40	47	22	67	0	-	-	-	-	-	-	-	-
77	77	78	79	77	1	2024	winter	st 268	singleton	singleton	=4.0 S	<=4.0 S	=2.0 I	<=0.25 S	<=0.12 S	<=0.25 S	<=1.0 S	<=0.06 S	<=20.0 S	negative	negative	ERS26966049	3.1.3	4	Klebsiella pneumoniae	strong	34	419778	1192075	5332733	yes (641)	ambiguous_bases	ST268	2	1	2	1	7	1	81	208-1LV	ybt 9; ICEKp3	5	19	6	55	1	16	126
79	79	80	82	80	1	2024	winter	st 29	MST Cluster 4	SKA Cluster 4	>=32.0 R	<=4.0 R	>=64.0 R	>=64.0 R	=32.0 R	<=0.25 S	<=1.0 S	=1.0 R	>=320.0 R	negative	negative	ERS26966050	3.1.3	4	Klebsiella pneumoniae	strong	56	376193	613801	5474041	yes (624)	ambiguous_bases	ST29	2	3	2	2	6	4	4	151	ybt 14; ICEKp5	4	4	5	4	1	69	62
27	27	27	24	22	1	2022	summer	st 111	MST Cluster 3	SKA Cluster 3	<=2.0 S	<=4.0 S	<=1.0 I	<=1.0 S	<=1.0 S	<=0.25 S	<=1.0 S	<=0.25 S	<=20.0 S	negative	negative	ERS26966051	3.1.3	4	Klebsiella pneumoniae	strong	37	360259	894604	5313107	yes (593)	ambiguous_bases	ST111	2	1	5	1	17	4	42	0	-	-	-	-	-	-	-	-
63	63	63	62	60	1	2023	summer	st 353	MST Cluster 6	SKA Cluster 6	=16.0 R	<=4.0 R	>=64.0 R	>=64.0 R	=8.0 R	<=0.25 S	<=1.0 S	=1.0 R	>=320.0 R	negative	negative	ERS26966052	3.1.3	4	Klebsiella pneumoniae	strong	73	265437	472869	5404464	yes (794)	ambiguous_bases	ST353	3	9	47	1	13	1	16	377-3LV	ybt 10; ICEKp4	3	12	4	3	15	50	216
57	57	57	59	57	1	2023	summer	st 20	singleton	singleton	<=2.0 S	<=4.0 S	<=1.0 I	<=1.0 S	<=1.0 S	<=0.25 S	<=1.0 S	<=0.25 S	<=20.0 S	not performed	not performed	ERS26966053	3.1.3	4	Klebsiella pneumoniae	strong	40	1068552	1792539	5408817	yes (608)	ambiguous_bases	ST20	2	3	1	1	4	4	4	0	-	-	-	-	-	-	-	-
56	65	65	63	61	1	2023	summer	st 1079	MST Cluster 7	SKA Cluster 7	<=2.0 S	<=4.0 S	=4.0 I	<=1.0 S	<=1.0 S	<=0.25 S	<=1.0 S	<=0.25 S	<=20.0 S	negative	negative	ERS26966054	3.1.3	4	Klebsiella pneumoniae	strong	146	142986	388990	5728146	yes (328)	ambiguous_bases	ST1079	2	5	1	1	9	1	19	0	-	-	-	-	-	-	-	-
45	45	45	42	40	1	2022	autumn	st 111	MST Cluster 3	SKA Cluster 3	<=2.0 S	<=4.0 S	<=1.0 I	<=1.0 S	<=1.0 S	<=0.25 S	<=1.0 S	<=0.25 S	<=20.0 S	negative	negative	ERS26966055	3.1.3	4	Klebsiella pneumoniae	strong	91	128675	323392	5309109	yes (220)	ambiguous_bases	ST111	2	1	5	1	17	4	42	0	-	-	-	-	-	-	-	-
11	11	11	11	10	1	2021	winter	st 37	MST Cluster 10	singleton	<=2.0 S	<=4.0 S	=2.0 I	<=1.0 S	<=1.0 S	<=0.25 S	<=1.0 S	<=0.25 S	<=20.0 S	negative	negative	ERS26966056	3.1.3	4	Klebsiella pneumoniae	strong	2819	116146	860243	8237234	yes (904)	total_size,ambiguous_bases	ST37	2	9	2	1	13	1	16	0	-	-	-	-	-	-	-	-
19	19	19	16	14	4	2022	winter	st 35	singleton	singleton	>=32.0 R	=16.0 R	=2.0 I	<=1.0 S	<=1.0 S	<=0.25 S	<=1.0 S	<=0.25 S	<=20.0 S	negative	negative	ERS26966057	3.1.3	4	Klebsiella pneumoniae	strong	62	256508	718513	5432760	yes (894)	ambiguous_bases	ST35	2	1	2	1	10	1	19	10	ybt 5; ICEKp6	10	8	10	7	18	4	288
3	3	3	2	2	1	2021	autumn	st 188	singleton	singleton	<=2.0 S	<=4.0 S	<=1.0 I	<=1.0 S	<=1.0 S	<=0.25 S	<=1.0 S	<=0.25 S	<=20.0 S	negative	negative	ERS26966058	3.1.3	4	Klebsiella pneumoniae	strong	40	457076	1088426	5545943	yes (796)	ambiguous_bases	ST188	3	1	1	3	4	28	39	0	-	-	-	-	-	-	-	-
67	67	67	76	74	5	2023	autumn	st 22	singleton	singleton	>=32.0 R	=64.0 R	>=64.0 R	>=64.0 R	=32.0 R	<=0.25 S	>=16.0 R	>=4.0 R	>=320.0 R	negative	negative	ERS26966059	3.1.3	4	Klebsiella pneumoniae	strong	64	450283	638450	5454691	yes (504)	ambiguous_bases	ST22	2	3	1	1	1	4	4	277	ybt 16; ICEKp12	6	15	5	4	11	33	23
59	59	59	71	69	4	2023	autumn	st 188	singleton	singleton	=4.0 S	<=4.0 S	=2.0 I	<=0.25 S	<=0.12 S	<=0.25 S	<=1.0 S	<=0.06 S	<=20.0 S	negative	negative	ERS26966060	3.1.3	4	Klebsiella pneumoniae	strong	117	237028	697869	5530734	yes (627)	ambiguous_bases	ST188	3	1	1	3	4	28	39	0	-	-	-	-	-	-	-	-
47	47	47	55	53	4	2023	spring	st 34	singleton	singleton	=8.0 R	=16.0 R	=16.0 R	<=1.0 S	<=1.0 S	<=0.25 S	<=1.0 S	<=0.25 S	<=20.0 S	negative	negative	ERS26966061	3.1.3	4	Klebsiella pneumoniae	strong	62	355737	599499	5409433	yes (598)	ambiguous_bases	ST34	2	3	6	1	9	7	4	0	-	-	-	-	-	-	-	-
10	10	10	7	6	1	2021	winter	st 37	MST Cluster 10	singleton	<=2.0 S	<=4.0 S	=4.0 I	<=1.0 S	<=1.0 S	<=0.25 S	<=1.0 S	<=0.25 S	<=20.0 S	negative	negative	ERS26966062	3.1.3	4	Klebsiella pneumoniae	strong	50	361316	1091513	5438674	yes (604)	ambiguous_bases	ST37	2	9	2	1	13	1	16	0	-	-	-	-	-	-	-	-
70	70	70	70	68	1	2023	summer	st 108	singleton	singleton	<=2.0 S	<=4.0 S	<=1.0 I	<=1.0 S	<=1.0 S	<=0.25 S	<=1.0 S	<=0.25 S	<=20.0 S	negative	positive	ERS26966063	3.1.3	4	Klebsiella pneumoniae	strong	58	216168	743596	5759613	yes (609)	ambiguous_bases	ST108	2	1	2	1	3	4	18	0	-	-	-	-	-	-	-	-
25	25	25	22	20	1	2022	summer	st 250	MST Cluster 1	SKA Cluster 1	<=2.0 S	<=4.0 S	=2.0 I	<=1.0 S	<=1.0 S	<=0.25 S	<=1.0 S	<=0.25 S	<=20.0 S	negative	negative	ERS26966064	3.1.3	4	Klebsiella variicola subsp. variicola	strong	73	387162	762785	5628455	yes (1095)	-	ST250	16	18	45	44	55	22	67	0	-	-	-	-	-	-	-	-
50	50	50	47	45	1	2022	autumn	st 1393	singleton	singleton	>=32.0 R	>=128.0 R	=16.0 R	<=1.0 S	<=1.0 S	<=0.25 S	<=1.0 S	=0.5 R	<=20.0 S	negative	negative	ERS26966065	3.1.3	4	Klebsiella pneumoniae	strong	60	290429	507545	5421164	yes (900)	ambiguous_bases	ST1393	2	1	37	2	3	1	19	118-4LV	ybt 0; ICEKp13	54*	67	38	38	1	89	88*
73B	73	77	81	79	1	2024	winter	st 29	MST Cluster 4	SKA Cluster 4	>=32.0 R	<=4.0 R	>=64.0 R	>=64.0 R	=32.0 R	<=0.25 S	<=1.0 S	=1.0 R	>=320.0 R	negative	negative	ERS26966066	3.1.3	4	Klebsiella pneumoniae	strong	50	357355	613575	5471404	yes (404)	ambiguous_bases	ST29	2	3	2	2	6	4	4	151	ybt 14; ICEKp5	4	4	5	4	1	69	62
38	38	38	34	32	1	2022	summer	st 250	MST Cluster 1	SKA Cluster 1	<=2.0 S	<=4.0 S	=2.0 I	<=1.0 S	<=1.0 S	<=0.25 S	<=1.0 S	<=0.25 S	<=20.0 S	negative	negative	ERS26966067	3.1.3	4	Klebsiella variicola subsp. variicola	strong	81	387162	983329	5627476	yes (792)	-	ST250	16	18	45	44	55	22	67	0	-	-	-	-	-	-	-	-
56	56	56	57	55	1	2023	spring	st 4568	singleton	singleton	<=2.0 S	<=4.0 S	<=1.0 I	<=1.0 S	<=1.0 S	<=0.25 S	<=1.0 S	<=0.25 S	<=20.0 S	negative	negative	ERS26966068	3.1.3	4	Klebsiella pneumoniae	strong	56	429225	987752	5214678	yes (722)	ambiguous_bases	ST4568	2	1	2	1	247	1	46	0	-	-	-	-	-	-	-	-
55	55	55	52	50	2	2023	spring	st 353	singleton	singleton	<=2.0 S	<=4.0 S	<=1.0 I	<=1.0 S	<=1.0 S	<=0.25 S	<=1.0 S	<=0.25 S	<=20.0 S	negative	negative	ERS26966069	3.1.3	4	Klebsiella pneumoniae	strong	52	360679	649248	5567145	yes (296)	ambiguous_bases	ST353	3	9	47	1	13	1	16	84-1LV	ybt 10; ICEKp4	3	12	4	3	14	50	46
60	60	60	75	73	4	2023	autumn	st 4059	singleton	singleton	<=2.0 S	<=4.0 S	<=1.0 I	<=0.25 S	<=0.12 S	<=0.25 S	<=1.0 S	<=0.06 S	<=20.0 S	negative	negative	ERS26966070	3.1.3	4	Klebsiella variicola subsp. variicola	strong	40	449612	605221	5616384	yes (591)	-	ST4059	16	18	21	27	47	33	67	0	-	-	-	-	-	-	-	-
24	24	24	29	27	1	2022	summer	st 250	MST Cluster 1	SKA Cluster 1	<=2.0 S	<=4.0 S	=2.0 I	<=1.0 S	<=1.0 S	<=0.25 S	<=1.0 S	<=0.25 S	<=20.0 S	negative	negative	ERS26966071	3.1.3	4	Klebsiella variicola subsp. variicola	strong	83	388236	983600	5626935	yes (897)	-	ST250	16	18	45	44	55	22	67	0	-	-	-	-	-	-	-	-
61	61	61	60	58	2	2023	summer	st 5069	singleton	singleton	=16.0 R	=16.0 R	=32.0 R	<=1.0 S	<=1.0 S	<=0.25 S	<=1.0 S	<=0.25 S	<=20.0 S	negative	negative	ERS26966072	3.1.3	4	Klebsiella pneumoniae	strong	20	984674	1888172	5094804	yes (800)	ambiguous_bases	ST5069	2	1	2	1	12	1	123	0	-	-	-	-	-	-	-	-
7	7	7	6		5	2021	winter	not performed	not performed	not performed	<=2.0 S	<=4.0 S	=2.0 I	<=1.0 S	<=1.0 S	<=0.25 S	<=1.0 S	<=0.25 S	<=20.0 S	not performed	not performed
15	15	15	13		1	2022	winter	not performed	not performed	not performed	<=2.0 S	<=4.0 S	=2.0 I	<=1.0 S	<=1.0 S	<=0.25 S	<=1.0 S	<=0.25 S	<=20.0 S	unclear	negative
[truncated: 87 more columns]

## Sheet: Additonal Table 5
Isolate_ThisStudy (ENA Sample Accession)	Isolate_BV-BRC	Distance	BioProject.Accession	BioSample.Accession	Assembly.Accession	SRA.Accession	Isolation.Country	Geographic.Location	Collection.Year	Isolation.Source	Host.Name	Host.Common.Name	Host.Age	Host.Health
ERS26966011	2019-1349_573.47222	48	PRJNA591480	SAMN17766465	GCA_022789825.1		Norway	Norway	2019	marine environment
ERS26966011	SCCH85:Kpn2082397_573.58218	55	PRJNA561493	SAMN31157665	GCA_030651665.1		Russia	Russia: Moscow	2020	anus swab	Homo sapiens	Human		Congenital absence, atresia and stenosis of the large intestine
ERS26966011	SCCH84:Kpn2082401_573.58216	59	PRJNA561493	SAMN31157664	GCA_030649795.1		Russia	Russia: Moscow	2020	blood	Homo sapiens	Human		Congenital absence, atresia and stenosis of the large intestine
ERS26966011	SCCH86:Kpn207262_573.58217	60	PRJNA561493	SAMN31157666	GCA_030649715.1		Russia	Russia: Moscow	2020	blood	Homo sapiens	Human		Congenital absence, atresia and stenosis of the large intestine
ERS26966066	PI01_K_573.54729	70	PRJNA737586	SAMN25146529	GCA_029521765.1		India	India	2021	intestine	Pig	Pig
ERS26966050	PI01_K_573.54729	70	PRJNA737586	SAMN25146529	GCA_029521765.1		India	India	2021	intestine	Pig	Pig
ERS26966037	PI01_K_573.54729	71	PRJNA737586	SAMN25146529	GCA_029521765.1		India	India	2021	intestine	Pig	Pig
ERS26966009	PI01_K_573.54729	72	PRJNA737586	SAMN25146529	GCA_029521765.1		India	India	2021	intestine	Pig	Pig
ERS26966066	PM01_K1_573.54731	76	PRJNA737586	SAMN25146620	GCA_029521845.1		India	India	2021	pork meat
ERS26966050	PM01_K1_573.54731	76	PRJNA737586	SAMN25146620	GCA_029521845.1		India	India	2021	pork meat
ERS26966009	PM01_K1_573.54731	77	PRJNA737586	SAMN25146620	GCA_029521845.1		India	India	2021	pork meat
ERS26966037	PM01_K1_573.54731	77	PRJNA737586	SAMN25146620	GCA_029521845.1		India	India	2021	pork meat
ERS26966036	KP_NORM_BLD_2011_72744_573.66877	96	PRJEB27256	SAMEA8948617		ERR6293889	Norway	North	2011		Human, Homo sapiens			diseased
ERS26966036	k1970_573.4106	104	PRJEB5065	SAMEA2273784	GCF_900085325.1	ERR486394	United Kingdom	United Kingdom	2008	Blood	Human, Homo sapiens	Human
ERS26966036	6507.79_573.43401	105	PRJNA758223	SAMN21016522	GCA_021136965.1			Switzerland	2017	urine	Homo sapiens	Human		UTI
ERS26966036	6507.79_573.44503	105	PRJNA758223	SAMN21016522	GCA_021136965.1		Switzerland	Switzerland	2017	urine	Homo sapiens	Human		UTI
ERS26966036	EuSCAPE_IE039_573.21017	105	PRJEB10018	SAMEA3727589	GCA_900506405.1	ERR1514981	Ireland	Ireland	2014	Urine	Human, Homo sapiens	Human
ERS26966036	EuSCAPE_ES245_573.22055	114	PRJEB10018	SAMEA3649561	GCA_900517445.1	ERR1289843	Spain	Spain	2014	Blood	Human, Homo sapiens	Human
ERS26966011	KP9650_573.55064	116	PRJNA954202	SAMN34136943	GCA_029814845.1		China	China: Zhuhai	2022	sputum	Homo sapiens	Human		infection
ERS26966036	EuSCAPE_GR078_573.20513	120	PRJEB10018	SAMEA3649697	GCA_900501335.1	ERR1334454	Greece	Greece	2014	Blood	Human, Homo sapiens	Human
ERS26966066	hu421_573.26052	121	PRJNA545763	SAMN11919597	GCA_006152045.1		Brazil	Brazil: Sao Paulo	2017	urine	Human, Homo sapiens	Human		Bacterimia
ERS26966050	hu421_573.26052	121	PRJNA545763	SAMN11919597	GCA_006152045.1		Brazil	Brazil: Sao Paulo	2017	urine	Human, Homo sapiens	Human		Bacterimia
ERS26966037	hu421_573.26052	122	PRJNA545763	SAMN11919597	GCA_006152045.1		Brazil	Brazil: Sao Paulo	2017	urine	Human, Homo sapiens	Human		Bacterimia
ERS26966036	BIDMC_11_1328405.3	123	PRJNA202013	SAMN02138632	GCA_000567405.1	SRR850869,SRR850870	USA	Boston, MA, USA	2008	SWAB, PERITONEAL ABSCESS	Human, Homo sapiens	Human
ERS26966009	hu421_573.26052	123	PRJNA545763	SAMN11919597	GCA_006152045.1		Brazil	Brazil: Sao Paulo	2017	urine	Human, Homo sapiens	Human		Bacterimia
ERS26966032	BL37-1_573.49832	123	PRJNA549999	SAMN12101414	GCA_024433755.1		China	China: Shenzhen	2016	Patient18 sputum	Homo sapiens	Human		pneumonia
ERS26966066	EuSCAPE_BE017_573.21038	124	PRJEB10018	SAMEA3727607	GCA_900506595.1	ERR1514999	Belgium	Belgium	2014	Wound Secretion	Human, Homo sapiens	Human
ERS26966050	EuSCAPE_BE017_573.21038	124	PRJEB10018	SAMEA3727607	GCA_900506595.1	ERR1514999	Belgium	Belgium	2014	Wound Secretion	Human, Homo sapiens	Human
ERS26966037	EuSCAPE_BE017_573.21038	125	PRJEB10018	SAMEA3727607	GCA_900506595.1	ERR1514999	Belgium	Belgium	2014	Wound Secretion	Human, Homo sapiens	Human
ERS26966009	EuSCAPE_BE017_573.21038	126	PRJEB10018	SAMEA3727607	GCA_900506595.1	ERR1514999	Belgium	Belgium	2014	Wound Secretion	Human, Homo sapiens	Human
ERS26966066	JBABAGH-19-0001_573.65904	127	PRJDB10842	SAMD00497563		DRR386067	Japan	Hokkaido			Human, Homo sapiens
ERS26966066	subsp._pneumoniae_JBABAGH-19-0011_72407.2186	127	PRJDB10842	SAMD00497567		DRR386071	Japan	Hokkaido			Human, Homo sapiens
ERS26966066	subsp._pneumoniae_JBABAGH-19-0033_72407.2188	127	PRJDB10842	SAMD00497574		DRR386078	Japan	Hokkaido			Human, Homo sapiens
ERS26966050	JBABAGH-19-0001_573.65904	127	PRJDB10842	SAMD00497563		DRR386067	Japan	Hokkaido			Human, Homo sapiens
ERS26966050	subsp._pneumoniae_JBABAGH-19-0011_72407.2186	127	PRJDB10842	SAMD00497567		DRR386071	Japan	Hokkaido			Human, Homo sapiens
ERS26966050	subsp._pneumoniae_JBABAGH-19-0033_72407.2188	127	PRJDB10842	SAMD00497574		DRR386078	Japan	Hokkaido			Human, Homo sapiens
ERS26966009	subsp._pneumoniae_JBABAGH-19-0033_72407.2188	128	PRJDB10842	SAMD00497574		DRR386078	Japan	Hokkaido			Human, Homo sapiens
ERS26966037	JBABAGH-19-0001_573.65904	128	PRJDB10842	SAMD00497563		DRR386067	Japan	Hokkaido			Human, Homo sapiens
ERS26966037	subsp._pneumoniae_JBABAGH-19-0011_72407.2186	128	PRJDB10842	SAMD00497567		DRR386071	Japan	Hokkaido			Human, Homo sapiens
ERS26966037	subsp._pneumoniae_JBABAGH-19-0033_72407.2188	128	PRJDB10842	SAMD00497574		DRR386078	Japan	Hokkaido			Human, Homo sapiens
ERS26966009	JBABAGH-19-0001_573.65904	129	PRJDB10842	SAMD00497563		DRR386067	Japan	Hokkaido			Human, Homo sapiens
ERS26966009	subsp._pneumoniae_JBABAGH-19-0011_72407.2186	129	PRJDB10842	SAMD00497567		DRR386071	Japan	Hokkaido			Human, Homo sapiens
ERS26966066	CHS242_573.9799	129	PRJNA271899	SAMN04325161	GCA_002152395.1		USA	USA: North Carolina	2015	Tissue	Human, Homo sapiens	Human
ERS26966050	CHS242_573.9799	129	PRJNA271899	SAMN04325161	GCA_002152395.1		USA	USA: North Carolina	2015	Tissue	Human, Homo sapiens	Human
ERS26966037	CHS242_573.9799	130	PRJNA271899	SAMN04325161	GCA_002152395.1		USA	USA: North Carolina	2015	Tissue	Human, Homo sapiens	Human
ERS26966057	KPN1550ec_573.13480	130	PRJNA376414	SAMN06438521		SRR5386627	USA	USA: Houston	2014	URINE	Human, Homo sapiens	Human
ERS26966009	CHS242_573.9799	131	PRJNA271899	SAMN04325161	GCA_002152395.1		USA	USA: North Carolina	2015	Tissue	Human, Homo sapiens	Human
ERS26966066	CHS146_573.1556	131	PRJNA271899	SAMN03280288	GCF_001031895.1		USA	United States	2014		Human, Homo sapiens	Human
ERS26966050	CHS146_573.1556	131	PRJNA271899	SAMN03280288	GCF_001031895.1		USA	United States	2014		Human, Homo sapiens	Human
ERS26966037	CHS146_573.1556	132	PRJNA271899	SAMN03280288	GCF_001031895.1		USA	United States	2014		Human, Homo sapiens	Human
ERS26966009	CHS146_573.1556	133	PRJNA271899	SAMN03280288	GCF_001031895.1		USA	United States	2014		Human, Homo sapiens	Human
ERS26966066	MCL-2017-8_573.43358	135	PRJNA758223	SAMN21016487	GCA_021135795.1			Switzerland	2017		Homo sapiens	Human
ERS26966066	MCL-2017-8_573.44460	135	PRJNA758223	SAMN21016487	GCA_021135795.1		Switzerland	Switzerland	2017		Homo sapiens	Human
ERS26966050	MCL-2017-8_573.43358	135	PRJNA758223	SAMN21016487	GCA_021135795.1			Switzerland	2017		Homo sapiens	Human
ERS26966050	MCL-2017-8_573.44460	135	PRJNA758223	SAMN21016487	GCA_021135795.1		Switzerland	Switzerland	2017		Homo sapiens	Human
ERS26966037	MCL-2017-8_573.43358	136	PRJNA758223	SAMN21016487	GCA_021135795.1			Switzerland	2017		Homo sapiens	Human
ERS26966037	MCL-2017-8_573.44460	136	PRJNA758223	SAMN21016487	GCA_021135795.1		Switzerland	Switzerland	2017		Homo sapiens	Human
ERS26966009	MCL-2017-8_573.43358	137	PRJNA758223	SAMN21016487	GCA_021135795.1			Switzerland	2017		Homo sapiens	Human
ERS26966009	MCL-2017-8_573.44460	137	PRJNA758223	SAMN21016487	GCA_021135795.1		Switzerland	Switzerland	2017		Homo sapiens	Human
ERS26966066	4680_573.50463	138	PRJNA836696	SAMN28174066	GCA_024917255.1		USA	USA: Houston	2019	blood	Homo sapiens			Bacteremia
ERS26966050	4680_573.50463	138	PRJNA836696	SAMN28174066	GCA_024917255.1		USA	USA: Houston	2019	blood	Homo sapiens			Bacteremia
ERS26966066	4680_573.50836	138	PRJNA836696	SAMN28174066	GCA_024917255.1		USA	USA: Houston	2019	blood	Homo sapiens	Human		Bacteremia
ERS26966050	4680_573.50836	138	PRJNA836696	SAMN28174066	GCA_024917255.1		USA	USA: Houston	2019	blood	Homo sapiens	Human		Bacteremia
ERS26966009	4680_573.50463	139	PRJNA836696	SAMN28174066	GCA_024917255.1		USA	USA: Houston	2019	blood	Homo sapiens			Bacteremia
ERS26966037	4680_573.50463	139	PRJNA836696	SAMN28174066	GCA_024917255.1		USA	USA: Houston	2019	blood	Homo sapiens			Bacteremia
ERS26966009	4680_573.50836	139	PRJNA836696	SAMN28174066	GCA_024917255.1		USA	USA: Houston	2019	blood	Homo sapiens	Human		Bacteremia
ERS26966037	4680_573.50836	139	PRJNA836696	SAMN28174066	GCA_024917255.1		USA	USA: Houston	2019	blood	Homo sapiens	Human		Bacteremia
ERS26966066	hu585_573.26054	140	PRJNA545765	SAMN11927580	GCA_006152075.1		Brazil	Brazil: Sao Paulo	2017	urine	Human, Homo sapiens	Human		Bacterimia
ERS26966050	hu585_573.26054	140	PRJNA545765	SAMN11927580	GCA_006152075.1		Brazil	Brazil: Sao Paulo	2017	urine	Human, Homo sapiens	Human		Bacterimia
ERS26966066	3377_573.12977	141	PRJNA396774	SAMN07525544			USA	USA: Houston			Human, Homo sapiens	Human
ERS26966050	3377_573.12977	141	PRJNA396774	SAMN07525544			USA	USA: Houston			Human, Homo sapiens	Human
ERS26966037	hu585_573.26054	141	PRJNA545765	SAMN11927580	GCA_006152075.1		Brazil	Brazil: Sao Paulo	2017	urine	Human, Homo sapiens	Human		Bacterimia
ERS26966037	3377_573.12977	142	PRJNA396774	SAMN07525544			USA	USA: Houston			Human, Homo sapiens	Human
ERS26966009	hu585_573.26054	142	PRJNA545765	SAMN11927580	GCA_006152075.1		Brazil	Brazil: Sao Paulo	2017	urine	Human, Homo sapiens	Human		Bacterimia
ERS26966036	AB627_573.37815	143	PRJEB10813	SAMEA3538355	GCA_900006835.1		Germany	Germany	2014	oral	Homo sapiens	Human
ERS26966036	ID_33_not_applicable_573.20428	143	PRJEB27975	SAMEA4807857	GCA_900498775.1		Germany	Germany	2014	human
ERS26966036	ID_36_not_applicable_573.20433	143	PRJEB27975	SAMEA4807860	GCA_900498845.1		Germany	Germany	2014	human
ERS26966036	ID_47_not_applicable_573.20427	143	PRJEB27975	SAMEA4807871	GCA_900498785.1		Germany	Germany	2014	human
ERS26966009	3377_573.12977	143	PRJNA396774	SAMN07525544			USA	USA: Houston			Human, Homo sapiens	Human
ERS26966036	ID_32_not_applicable_573.20411	144	PRJEB27975	SAMEA4807856	GCA_900498605.1		Germany	Germany	2014	human
ERS26966036	AB626_573.37814	145	PRJEB10813	SAMEA3538354	GCA_900007105.1		Germany	Germany	2014	rectal	Homo sapiens	Human
ERS26966036	ID_41_not_applicable_573.20416	145	PRJEB27975	SAMEA4807865	GCA_900498655.1		Germany	Germany	2014	human
ERS26966057	EuSCAPE_IL067_573.21675	145	PRJEB10018	SAMEA3538524	GCA_900513645.1	ERR1217151	Israel	Israel	2014	Urine	Human, Homo sapiens	Human
ERS26966036	AB969_573.37813	146	PRJEB10813	SAMEA3538357	GCA_900006935.1		Germany	Germany	2014	rectal	Homo sapiens	Human
ERS26966036	ID_40_not_applicable_573.20430	146	PRJEB27975	SAMEA4807864	GCA_900498805.1		Germany	Germany	2014	human
ERS26966036	ESBL2688_573.37816	147	PRJEB10813	SAMEA3538356	GCA_900007005.1		Germany	Germany	2014	rectal	Homo sapiens	Human
ERS26966066	248B5_573.48214	147	PRJNA832942	SAMN27926050	GCA_023275175.1		France	France	2020		Homo sapiens	Human
ERS26966050	248B5_573.48214	147	PRJNA832942	SAMN27926050	GCA_023275175.1		France	France	2020		Homo sapiens	Human
ERS26966066	4300STDY6542355_573.20265	147	PRJEB19226	SAMEA4394725	GCA_900493465.1		Thailand	Thailand	2016		Human, Homo sapiens	Human
ERS26966050	4300STDY6542355_573.20265	147	PRJEB19226	SAMEA4394725	GCA_900493465.1		Thailand	Thailand	2016		Human, Homo sapiens	Human
ERS26966066	Kp898_573.67457	147	PRJEB38289	SAMEA110371308		ERS12469505	Portugal	Lisbon	2004		Human, Homo sapiens			diseased
ERS26966050	Kp898_573.67457	147	PRJEB38289	SAMEA110371308		ERS12469505	Portugal	Lisbon	2004		Human, Homo sapiens			diseased
ERS26966037	248B5_573.48214	148	PRJNA832942	SAMN27926050	GCA_023275175.1		France	France	2020		Homo sapiens	Human
ERS26966037	4300STDY6542355_573.20265	148	PRJEB19226	SAMEA4394725	GCA_900493465.1		Thailand	Thailand	2016		Human, Homo sapiens	Human
ERS26966066	4386_573.50472	148	PRJNA836696	SAMN28174060	GCA_024917855.1		USA	USA: Houston	2018	blood	Homo sapiens			Bacteremia
ERS26966050	4386_573.50472	148	PRJNA836696	SAMN28174060	GCA_024917855.1		USA	USA: Houston	2018	blood	Homo sapiens			Bacteremia
ERS26966066	4386_573.50845	148	PRJNA836696	SAMN28174060	GCA_024917855.1		USA	USA: Houston	2018	blood	Homo sapiens	Human		Bacteremia
ERS26966050	4386_573.50845	148	PRJNA836696	SAMN28174060	GCA_024917855.1		USA	USA: Houston	2018	blood	Homo sapiens	Human		Bacteremia
ERS26966037	Kp898_573.67457	148	PRJEB38289	SAMEA110371308		ERS12469505	Portugal	Lisbon	2004		Human, Homo sapiens			diseased
ERS26966009	248B5_573.48214	149	PRJNA832942	SAMN27926050	GCA_023275175.1		France	France	2020		Homo sapiens	Human
ERS26966009	4300STDY6542355_573.20265	149	PRJEB19226	SAMEA4394725	GCA_900493465.1		Thailand	Thailand	2016		Human, Homo sapiens	Human
ERS26966037	4386_573.50472	149	PRJNA836696	SAMN28174060	GCA_024917855.1		USA	USA: Houston	2018	blood	Homo sapiens			Bacteremia
ERS26966037	4386_573.50845	149	PRJNA836696	SAMN28174060	GCA_024917855.1		USA	USA: Houston	2018	blood	Homo sapiens	Human		Bacteremia
ERS26966009	Kp898_573.67457	149	PRJEB38289	SAMEA110371308		ERS12469505	Portugal	Lisbon	2004		Human, Homo sapiens			diseased
ERS26966009	4386_573.50472	150	PRJNA836696	SAMN28174060	GCA_024917855.1		USA	USA: Houston	2018	blood	Homo sapiens			Bacteremia
ERS26966009	4386_573.50845	150	PRJNA836696	SAMN28174060	GCA_024917855.1		USA	USA: Houston	2018	blood	Homo sapiens	Human		Bacteremia
ERS26966024	14671_573.56891	151	PRJNA985271	SAMN35795203	GCA_030360465.1		Mexico	Mexico	2017	urine	Homo sapiens	Human		UTI
ERS26966066	5012STDY7312577_573.26122	153	PRJEB31361	SAMEA104567792	GCA_900774575.1	ERR3144530	Saint Kitts			not available	Human, Homo sapiens
ERS26966050	5012STDY7312577_573.26122	153	PRJEB31361	SAMEA104567792	GCA_900774575.1	ERR3144530	Saint Kitts			not available	Human, Homo sapiens
ERS26966037	5012STDY7312577_573.26122	154	PRJEB31361	SAMEA104567792	GCA_900774575.1	ERR3144530	Saint Kitts			not available	Human, Homo sapiens
ERS26966066	P30-66_573.40335	154	PRJNA746135	SAMN20185469	GCA_019877585.1		Malawi	Malawi: Lilongwe	2016	pus	Homo sapiens	Human
ERS26966066	P30-66_573.41053	154	PRJNA746135	SAMN20185469	GCA_019877585.1		Malawi	Malawi: Lilongwe	2016	pus	Homo sapiens	Human
ERS26966066	P30-66_573.41912	154	PRJNA746135	SAMN20185469			Malawi	Malawi: Lilongwe	2016	pus	Homo sapiens	Human
ERS26966066	P30-66_573.42851	154	PRJNA746135	SAMN20185469	GCA_019877585.1		Malawi	Malawi: Lilongwe	2016	pus	Homo sapiens	Human
ERS26966066	P30-66_573.44026	154	PRJNA746135	SAMN20185469			Malawi	Malawi: Lilongwe	2016	pus	Homo sapiens	Human
ERS26966050	P30-66_573.40335	154	PRJNA746135	SAMN20185469	GCA_019877585.1		Malawi	Malawi: Lilongwe	2016	pus	Homo sapiens	Human
ERS26966050	P30-66_573.41053	154	PRJNA746135	SAMN20185469	GCA_019877585.1		Malawi	Malawi: Lilongwe	2016	pus	Homo sapiens	Human
ERS26966050	P30-66_573.41912	154	PRJNA746135	SAMN20185469			Malawi	Malawi: Lilongwe	2016	pus	Homo sapiens	Human
ERS26966050	P30-66_573.42851	154	PRJNA746135	SAMN20185469	GCA_019877585.1		Malawi	Malawi: Lilongwe	2016	pus	Homo sapiens	Human
ERS26966050	P30-66_573.44026	154	PRJNA746135	SAMN20185469			Malawi	Malawi: Lilongwe	2016	pus	Homo sapiens	Human
ERS26966009	5012STDY7312577_573.26122	155	PRJEB31361	SAMEA104567792	GCA_900774575.1	ERR3144530	Saint Kitts			not available	Human, Homo sapiens
ERS26966009	P30-66_573.40335	155	PRJNA746135	SAMN20185469	GCA_019877585.1		Malawi	Malawi: Lilongwe	2016	pus	Homo sapiens	Human
ERS26966009	P30-66_573.41053	155	PRJNA746135	SAMN20185469	GCA_019877585.1		Malawi	Malawi: Lilongwe	2016	pus	Homo sapiens	Human
ERS26966009	P30-66_573.41912	155	PRJNA746135	SAMN20185469			Malawi	Malawi: Lilongwe	2016	pus	Homo sapiens	Human
ERS26966009	P30-66_573.42851	155	PRJNA746135	SAMN20185469	GCA_019877585.1		Malawi	Malawi: Lilongwe	2016	pus	Homo sapiens	Human
ERS26966009	P30-66_573.44026	155	PRJNA746135	SAMN20185469			Malawi	Malawi: Lilongwe	2016	pus	Homo sapiens	Human
ERS26966037	P30-66_573.40335	155	PRJNA746135	SAMN20185469	GCA_019877585.1		Malawi	Malawi: Lilongwe	2016	pus	Homo sapiens	Human
ERS26966037	P30-66_573.41053	155	PRJNA746135	SAMN20185469	GCA_019877585.1		Malawi	Malawi: Lilongwe	2016	pus	Homo sapiens	Human
ERS26966037	P30-66_573.41912	155	PRJNA746135	SAMN20185469			Malawi	Malawi: Lilongwe	2016	pus	Homo sapiens	Human
ERS26966037	P30-66_573.42851	155	PRJNA746135	SAMN20185469	GCA_019877585.1		Malawi	Malawi: Lilongwe	2016	pus	Homo sapiens	Human
ERS26966037	P30-66_573.44026	155	PRJNA746135	SAMN20185469			Malawi	Malawi: Lilongwe	2016	pus	Homo sapiens	Human
ERS26966066	MH14-153M_573.36148	157	PRJDB6655	SAMD00118724	GCA_016860205.1		Viet Nam	Viet Nam:Hanoi	2014		Homo sapiens	Human
ERS26966066	MH15-197M_573.31573	157	PRJDB6655	SAMD00141408	GCA_012056395.1		Viet Nam	Viet Nam:Hanoi	2015		Human, Homo sapiens	Human
ERS26966050	MH15-197M_573.31573	157	PRJDB6655	SAMD00141408	GCA_012056395.1		Viet Nam	Viet Nam:Hanoi	2015		Human, Homo sapiens	Human
ERS26966037	MH14-153M_573.36148	157	PRJDB6655	SAMD00118724	GCA_016860205.1		Viet Nam	Viet Nam:Hanoi	2014		Homo sapiens	Human
ERS26966037	MH15-197M_573.31573	157	PRJDB6655	SAMD00141408	GCA_012056395.1		Viet Nam	Viet Nam:Hanoi	2015		Human, Homo sapiens	Human
ERS26966009	MH14-153M_573.36148	158	PRJDB6655	SAMD00118724	GCA_016860205.1		Viet Nam	Viet Nam:Hanoi	2014		Homo sapiens	Human
ERS26966009	MH15-197M_573.31573	158	PRJDB6655	SAMD00141408	GCA_012056395.1		Viet Nam	Viet Nam:Hanoi	2015		Human, Homo sapiens	Human
ERS26966050	MH14-153M_573.36148	158	PRJDB6655	SAMD00118724	GCA_016860205.1		Viet Nam	Viet Nam:Hanoi	2014		Homo sapiens	Human
ERS26966066	MH15-199M_573.31314	159	PRJDB6655	SAMD00141409	GCA_012056585.1		Viet Nam	Viet Nam:Hanoi	2015		Human, Homo sapiens	Human
ERS26966050	MH15-199M_573.31314	159	PRJDB6655	SAMD00141409	GCA_012056585.1		Viet Nam	Viet Nam:Hanoi	2015		Human, Homo sapiens	Human
ERS26966037	MH15-199M_573.31314	159	PRJDB6655	SAMD00141409	GCA_012056585.1		Viet Nam	Viet Nam:Hanoi	2015		Human, Homo sapiens	Human
ERS26966009	MH15-199M_573.31314	160	PRJDB6655	SAMD00141409	GCA_012056585.1		Viet Nam	Viet Nam:Hanoi	2015		Human, Homo sapiens	Human
ERS26966050	subsp._pneumoniae_JBABAGH-19-0143_72407.2182	160	PRJDB10842	SAMD00497551		DRR386055	Japan	Hokkaido			Human, Homo sapiens
ERS26966066	subsp._pneumoniae_JBABAGH-19-0143_72407.2182	161	PRJDB10842	SAMD00497551		DRR386055	Japan	Hokkaido			Human, Homo sapiens
ERS26966037	subsp._pneumoniae_JBABAGH-19-0143_72407.2182	161	PRJDB10842	SAMD00497551		DRR386055	Japan	Hokkaido			Human, Homo sapiens
ERS26966009	subsp._pneumoniae_JBABAGH-19-0143_72407.2182	162	PRJDB10842	SAMD00497551		DRR386055	Japan	Hokkaido			Human, Homo sapiens
ERS26966066	PP-E286.1_573.63088	163	PRJNA971772	SAMN35054456	GCA_033031895.1		Pakistan	Pakistan	2016	hospital surface
ERS26966050	PP-E286.1_573.63088	163	PRJNA971772	SAMN35054456	GCA_033031895.1		Pakistan	Pakistan	2016	hospital surface
ERS26966050	subsp._pneumoniae_JBABAGH-19-0087_72407.2191	163	PRJDB10842	SAMD00497589		DRR386093	Japan	Hokkaido			Human, Homo sapiens
ERS26966030	TZ716-1_573.58496	164	PRJNA887693	SAMN31181457	GCA_030972765.1		China	China: Zhejiang	2020		Homo sapiens	Human
ERS26966066	subsp._pneumoniae_JBABAGH-19-0087_72407.2191	164	PRJDB10842	SAMD00497589		DRR386093	Japan	Hokkaido			Human, Homo sapiens
ERS26966037	subsp._pneumoniae_JBABAGH-19-0087_72407.2191	164	PRJDB10842	SAMD00497589		DRR386093	Japan	Hokkaido			Human, Homo sapiens
ERS26966066	4300STDY6636948_573.20199	165	PRJEB19226	SAMEA23994418	GCA_900492835.1		Thailand	Thailand	2016		Human, Homo sapiens	Human
ERS26966050	4300STDY6636948_573.20199	165	PRJEB19226	SAMEA23994418	GCA_900492835.1		Thailand	Thailand	2016		Human, Homo sapiens	Human
ERS26966009	subsp._pneumoniae_JBABAGH-19-0087_72407.2191	165	PRJDB10842	SAMD00497589		DRR386093	Japan	Hokkaido			Human, Homo sapiens
ERS26966066	MH15-172M_573.31312	165	PRJDB6655	SAMD00141404	GCA_012056005.1		Viet Nam	Viet Nam:Hanoi	2015		Human, Homo sapiens	Human
ERS26966050	MH15-172M_573.31312	165	PRJDB6655	SAMD00141404	GCA_012056005.1		Viet Nam	Viet Nam:Hanoi	2015		Human, Homo sapiens	Human
ERS26966037	MH15-172M_573.31312	165	PRJDB6655	SAMD00141404	GCA_012056005.1		Viet Nam	Viet Nam:Hanoi	2015		Human, Homo sapiens	Human
ERS26966037	PP-E286.1_573.63088	165	PRJNA971772	SAMN35054456	GCA_033031895.1		Pakistan	Pakistan	2016	hospital surface
ERS26966037	4300STDY6636948_573.20199	166	PRJEB19226	SAMEA23994418	GCA_900492835.1		Thailand	Thailand	2016		Human, Homo sapiens	Human
ERS26966009	MH15-172M_573.31312	166	PRJDB6655	SAMD00141404	GCA_012056005.1		Viet Nam	Viet Nam:Hanoi	2015		Human, Homo sapiens	Human
ERS26966009	PP-E286.1_573.63088	166	PRJNA971772	SAMN35054456	GCA_033031895.1		Pakistan	Pakistan	2016	hospital surface
ERS26966009	4300STDY6636948_573.20199	167	PRJEB19226	SAMEA23994418	GCA_900492835.1		Thailand	Thailand	2016		Human, Homo sapiens	Human
ERS26966050	subsp._pneumoniae_JBABAGH-19-0125_72407.2192	167	PRJDB10842	SAMD00497591		DRR386095	Japan	Hokkaido			Human, Homo sapiens
ERS26966050	subsp._pneumoniae_JBABAGH-19-0149_72407.2183	167	PRJDB10842	SAMD00497554		DRR386058	Japan	Hokkaido			Human, Homo sapiens
ERS26966009	subsp._pneumoniae_JBABAGH-19-0125_72407.2192	168	PRJDB10842	SAMD00497591		DRR386095	Japan	Hokkaido			Human, Homo sapiens
ERS26966009	subsp._pneumoniae_JBABAGH-19-0149_72407.2183	168	PRJDB10842	SAMD00497554		DRR386058	Japan	Hokkaido			Human, Homo sapiens
ERS26966066	PB283_573.5801	168	PRJEB11403	SAMEA3531827	GCF_900092825.1	ERR1218742	Thailand	Bangkok	2015	sputum	Human, Homo sapiens	Human
ERS26966066	subsp._pneumoniae_JBABAGH-19-0125_72407.2192	168	PRJDB10842	SAMD00497591		DRR386095	Japan	Hokkaido			Human, Homo sapiens
ERS26966066	subsp._pneumoniae_JBABAGH-19-0149_72407.2183	168	PRJDB10842	SAMD00497554		DRR386058	Japan	Hokkaido			Human, Homo sapiens
ERS26966050	PB283_573.5801	168	PRJEB11403	SAMEA3531827	GCF_900092825.1	ERR1218742	Thailand	Bangkok	2015	sputum	Human, Homo sapiens	Human
ERS26966037	PB283_573.5801	168	PRJEB11403	SAMEA3531827	GCF_900092825.1	ERR1218742	Thailand	Bangkok	2015	sputum	Human, Homo sapiens	Human
ERS26966037	subsp._pneumoniae_JBABAGH-19-0125_72407.2192	168	PRJDB10842	SAMD00497591		DRR386095	Japan	Hokkaido			Human, Homo sapiens
ERS26966037	subsp._pneumoniae_JBABAGH-19-0149_72407.2183	168	PRJDB10842	SAMD00497554		DRR386058	Japan	Hokkaido			Human, Homo sapiens
ERS26966009	PB283_573.5801	169	PRJEB11403	SAMEA3531827	GCF_900092825.1	ERR1218742	Thailand	Bangkok	2015	sputum	Human, Homo sapiens	Human
ERS26966011	17535_573.58255	170	PRJNA981469	SAMN35539700	GCA_030675515.1		USA	USA	2021		Homo sapiens	Human
ERS26966036	071I4_573.28039	175	PRJNA577627	SAMN13031517	GCA_009207955.1		France	France	2018	clinical sample	Human, Homo sapiens	Human
ERS26966066	5012STDY7626416_573.26296	178	PRJEB31361	SAMEA4873617	GCA_900776285.1	ERR3144738	Haiti			not available	Human, Homo sapiens
ERS26966050	5012STDY7626416_573.26296	178	PRJEB31361	SAMEA4873617	GCA_900776285.1	ERR3144738	Haiti			not available	Human, Homo sapiens
ERS26966037	5012STDY7626416_573.26296	179	PRJEB31361	SAMEA4873617	GCA_900776285.1	ERR3144738	Haiti			not available	Human, Homo sapiens
ERS26966009	5012STDY7626416_573.26296	180	PRJEB31361	SAMEA4873617	GCA_900776285.1	ERR3144738	Haiti			not available	Human, Homo sapiens
ERS26966066	CMC13_K_573.50499	180	PRJNA738274	SAMN19718554	GCA_024998355.1			India	2020	hospital sewage
ERS26966066	CMC13_K_573.50881	180	PRJNA738274	SAMN19718554	GCA_024998355.1		India	India	2020	hospital sewage
ERS26966050	CMC13_K_573.50499	180	PRJNA738274	SAMN19718554	GCA_024998355.1			India	2020	hospital sewage
ERS26966050	CMC13_K_573.50881	180	PRJNA738274	SAMN19718554	GCA_024998355.1		India	India	2020	hospital sewage
ERS26965991	COL-Kpn29_573.52200	180	PRJNA378654	SAMN06629606	GCA_002850965.1		Colombia	Colombia: Medellin	2006		Homo sapiens	Human		Infection
ERS26966037	CMC13_K_573.50499	181	PRJNA738274	SAMN19718554	GCA_024998355.1			India	2020	hospital sewage
ERS26966037	CMC13_K_573.50881	181	PRJNA738274	SAMN19718554	GCA_024998355.1		India	India	2020	hospital sewage
ERS26966009	CMC13_K_573.50499	182	PRJNA738274	SAMN19718554	GCA_024998355.1			India	2020	hospital sewage
ERS26966009	CMC13_K_573.50881	182	PRJNA738274	SAMN19718554	GCA_024998355.1		India	India	2020	hospital sewage
ERS26966066	PP-E-334-1_S36_573.63113	184	PRJNA971772	SAMN35054432	GCA_033034395.1		Pakistan	Pakistan	2016	hospital surface
ERS26966050	PP-E-334-1_S36_573.63113	184	PRJNA971772	SAMN35054432	GCA_033034395.1		Pakistan	Pakistan	2016	hospital surface
ERS26966037	PP-E-334-1_S36_573.63113	185	PRJNA971772	SAMN35054432	GCA_033034395.1		Pakistan	Pakistan	2016	hospital surface
ERS26966009	PP-E-334-1_S36_573.63113	186	PRJNA971772	SAMN35054432	GCA_033034395.1		Pakistan	Pakistan	2016	hospital surface
ERS26966066	PP-E-285-1_S42_573.63114	191	PRJNA971772	SAMN35054431	GCA_033034415.1		Pakistan	Pakistan	2016	hospital surface
ERS26966066	PP-E290.1_573.63089	191	PRJNA971772	SAMN35054457	GCA_033031875.1		Pakistan	Pakistan	2016	hospital surface
ERS26966050	PP-E-285-1_S42_573.63114	191	PRJNA971772	SAMN35054431	GCA_033034415.1		Pakistan	Pakistan	2016	hospital surface
ERS26966050	PP-E290.1_573.63089	191	PRJNA971772	SAMN35054457	GCA_033031875.1		Pakistan	Pakistan	2016	hospital surface
ERS26966036	071I7_573.28037	192	PRJNA577627	SAMN13031520	GCA_009207925.1		France	France	2018	clinical sample	Human, Homo sapiens	Human
ERS26966036	subsp._pneumoniae_H49_72407.1447	192	PRJNA408270	SAMN07682276	GCA_013620865.1		Portugal	Portugal: Oporto	2003	urine	Human, Homo sapiens	Human
ERS26966037	PP-E290.1_573.63089	192	PRJNA971772	SAMN35054457	GCA_033031875.1		Pakistan	Pakistan	2016	hospital surface
ERS26966009	PP-E290.1_573.63089	193	PRJNA971772	SAMN35054457	GCA_033031875.1		Pakistan	Pakistan	2016	hospital surface
ERS26966037	PP-E-285-1_S42_573.63114	193	PRJNA971772	SAMN35054431	GCA_033034415.1		Pakistan	Pakistan	2016	hospital surface
ERS26966009	PP-E-285-1_S42_573.63114	194	PRJNA971772	SAMN35054431	GCA_033034415.1		Pakistan	Pakistan	2016	hospital surface
ERS26966026	TZ716-1_573.58496	198	PRJNA887693	SAMN31181457	GCA_030972765.1		China	China: Zhejiang	2020		Homo sapiens	Human
ERS26966054	TZ716-1_573.58496	199	PRJNA887693	SAMN31181457	GCA_030972765.1		China	China: Zhejiang	2020		Homo sapiens	Human
ERS26966036	EuSCAPE_PT019_573.20655	201	PRJEB10018	SAMEA3649837	GCA_900502775.1	ERR1334666	Portugal	Portugal	2014	Other (sputum)	Human, Homo sapiens	Human
ERS26966066	SCCH73:Kpn96857_573.63262	203	PRJNA561493	SAMN31157659	GCA_033425265.1		Russia	Russia: Moscow	2019	blood	Homo sapiens	Human		Hemolytic-uremic syndrome. Systemic vasculitis
ERS26966050	SCCH73:Kpn96857_573.63262	203	PRJNA561493	SAMN31157659	GCA_033425265.1		Russia	Russia: Moscow	2019	blood	Homo sapiens	Human		Hemolytic-uremic syndrome. Systemic vasculitis
ERS26966036	071I6_573.28036	204	PRJNA577627	SAMN13031519	GCA_009207895.1		France	France	2018	clinical sample	Human, Homo sapiens	Human
ERS26966037	SCCH73:Kpn96857_573.63262	204	PRJNA561493	SAMN31157659	GCA_033425265.1		Russia	Russia: Moscow	2019	blood	Homo sapiens	Human		Hemolytic-uremic syndrome. Systemic vasculitis
ERS26966009	SCCH73:Kpn96857_573.63262	205	PRJNA561493	SAMN31157659	GCA_033425265.1		Russia	Russia: Moscow	2019	blood	Homo sapiens	Human		Hemolytic-uremic syndrome. Systemic vasculitis
ERS26965991	subsp._pneumoniae_JBCJAAB-19-0001_72407.2694	205	PRJDB10842	SAMD00500975		DRR389479	Japan	Nara			Human, Homo sapiens
ERS26966036	EuSCAPE_PT094_573.20595	206	PRJEB10018	SAMEA3649908	GCA_900502175.1	ERR1334733	Portugal	Portugal	2013	Urine	Human, Homo sapiens	Human
ERS26966066	JBABADF-19-0114_573.65898	206	PRJDB10842	SAMD00497416		DRR385920	Japan	Hokkaido			Human, Homo sapiens
ERS26966050	JBABADF-19-0114_573.65898	206	PRJDB10842	SAMD00497416		DRR385920	Japan	Hokkaido			Human, Homo sapiens
ERS26966009	JBABADF-19-0114_573.65898	207	PRJDB10842	SAMD00497416		DRR385920	Japan	Hokkaido			Human, Homo sapiens
ERS26966037	JBABADF-19-0114_573.65898	207	PRJDB10842	SAMD00497416		DRR385920	Japan	Hokkaido			Human, Homo sapiens
ERS26965991	k2158_573.4170	207	PRJEB5065	SAMEA2273879	GCF_900085965.1	ERR486512	United Kingdom	United Kingdom	2009	Blood	Human, Homo sapiens	Human
ERS26966036	Kp2497_573.67472	212	PRJEB38289	SAMEA110371429		ERS12469626	Portugal	Lisbon	2009		Human, Homo sapiens			diseased
ERS26966036	Kp5513_573.67514	213	PRJEB38289	SAMEA110371709		ERS12469906	Portugal	Lisbon	2019		Human, Homo sapiens			diseased
ERS26966036	116_573.12927	215	PRJNA396774	SAMN07525450			USA	USA: Houston			Human, Homo sapiens	Human
ERS26966036	Kp5509_573.67512	217	PRJEB38289	SAMEA110371707		ERS12469904	Portugal	Lisbon	2019		Human, Homo sapiens			diseased
ERS26965991	KP_NORM_URN_2012_80587_573.67129	217	PRJEB27256	SAMEA8948639		ERR6294243	Norway	Middle	2012		Human, Homo sapiens			diseased
ERS26966036	Kp5508_573.67511	219	PRJEB38289	SAMEA110371706		ERS12469903	Portugal	Lisbon	2019		Human, Homo sapiens			diseased
ERS26966036	Kp5514_573.67515	219	PRJEB38289	SAMEA110371710		ERS12469907	Portugal	Lisbon	2019		Human, Homo sapiens			diseased
ERS26966036	Kp2948_573.9736	220	PRJNA339728	SAMN05604756	GCA_002102665.1		Portugal	Portugal	2010	wound	Human, Homo sapiens	Human		infection
ERS26966036	Kp2958_573.31886	221	PRJEB38289	SAMEA6829117	GCA_903171885.1	ERS4556740	Portugal	Lisbon	2010	Hospital patient	Human, Homo sapiens	Human
ERS26966049	CRE1477_573.37585	221	PRJNA541194	SAMN11579551	GCA_018108165.1		Malaysia	Malaysia: Kuala Lumpur	2016	wound swab from ulcer	Homo sapiens	Human		Ulcer
ERS26966066	subsp._pneumoniae_JBAGAAD-19-0075_72407.2204	222	PRJDB10842	SAMD00497775		DRR386279	Japan	Yamagata			Human, Homo sapiens
ERS26966050	subsp._pneumoniae_JBAGAAD-19-0075_72407.2204	222	PRJDB10842	SAMD00497775		DRR386279	Japan	Yamagata			Human, Homo sapiens
ERS26966037	subsp._pneumoniae_JBAGAAD-19-0075_72407.2204	223	PRJDB10842	SAMD00497775		DRR386279	Japan	Yamagata			Human, Homo sapiens
ERS26966036	Kp5511_573.67513	224	PRJEB38289	SAMEA110371708		ERS12469905	Portugal	Lisbon	2019		Human, Homo sapiens			diseased
ERS26966009	subsp._pneumoniae_JBAGAAD-19-0075_72407.2204	224	PRJDB10842	SAMD00497775		DRR386279	Japan	Yamagata			Human, Homo sapiens
ERS26966059	CRK0035_573.22517	225	PRJNA339843	SAMN06812639	GCA_002185885.2		USA	USA: Ohio	2013	blood	Human, Homo sapiens	Human
ERS26966057	LZKP00001_573.44664	227	PRJNA787439	SAMN23803102	GCA_021390015.1		China	China:Luzhou	2020	sputum	Homo sapiens	Human
ERS26966036	Klebsiella_pneumoniae_573.1344	228	PRJEB4159	SAMEA3139002	GCF_000689275.1
ERS26966036	SB2390_573.41320	228	PRJNA768294	SAMN22024794	GCA_020526005.1			Curacao	2002	Urinary tract	Homo sapiens	Human
ERS26966036	SB2390_573.42199	228	PRJNA768294	SAMN22024794	GCA_020526005.1			Curacao	2002	Urinary tract	Homo sapiens	Human
ERS26966036	SB2390_573.43127	228	PRJNA768294	SAMN22024794	GCA_020526005.1			Curacao	2002	Urinary tract	Homo sapiens	Human
ERS26966036	SB2390_573.44675	228	PRJNA768294	SAMN22024794	GCA_020526005.1			Curacao	2002	Urinary tract	Homo sapiens	Human
ERS26966030	NRC_kp933_573.59004	230	PRJNA961695	SAMN34361468	GCA_031463075.1		France	France	2019
ERS26966054	NRC_kp933_573.59004	235	PRJNA961695	SAMN34361468	GCA_031463075.1		France	France	2019
ERS26966066	subsp._pneumoniae_JBCCABB-19-0085_72407.2471	235	PRJDB10842	SAMD00499661		DRR388165	Japan	Shizuoka			Human, Homo sapiens
ERS26966050	subsp._pneumoniae_JBCCABB-19-0085_72407.2471	235	PRJDB10842	SAMD00499661		DRR388165	Japan	Shizuoka			Human, Homo sapiens
ERS26966059	PEKP3119_573.53630	236	PRJNA793277	SAMN24528103	GCA_028527315.1		China	China: Beijing	2018		Homo sapiens	Human
ERS26966009	subsp._pneumoniae_JBCCABB-19-0085_72407.2471	236	PRJDB10842	SAMD00499661		DRR388165	Japan	Shizuoka			Human, Homo sapiens
ERS26966037	subsp._pneumoniae_JBCCABB-19-0085_72407.2471	236	PRJDB10842	SAMD00499661		DRR388165	Japan	Shizuoka			Human, Homo sapiens
ERS26966026	NRC_kp933_573.59004	237	PRJNA961695	SAMN34361468	GCA_031463075.1		France	France	2019
ERS26966036	MGH124_573.1657	241	PRJNA271899	SAMN03280409	GCF_001033925.1	SRR2127324,SRR2127330,SRR2132945,SRR2135224			2014		Human, Homo sapiens	Human
ERS26966036	COL-Kpn21_573.52224	246	PRJNA378654	SAMN06629598	GCA_002851555.1		Colombia	Colombia: Bogota	2005		Homo sapiens	Human		Infection
ERS26966036	COL-Kpn33_573.52199	246	PRJNA378654	SAMN06629610	GCA_002850935.1		Colombia	Colombia: Bogota	2006		Homo sapiens	Human		Infection
ERS26966036	COL-Kpn34_573.52197	251	PRJNA378654	SAMN06629611	GCA_002850885.1		Colombia	Colombia: Bogota	2006		Homo sapiens	Human		Infection
ERS26966059	CI16_K_573.59049	251	PRJNA737586	SAMN29409903	GCA_031626635.1		India	India	2022	intestine	Chicken	Chicken
ERS26965991	UNMC_7905_573.12682	256	PRJNA351846	SAMN05960969	GCA_002186465.1		Nigeria	Nigeria	2013	Blood	Human, Homo sapiens	Human		Sepsis
ERS26966036	COL-Kpn41_573.52194	258	PRJNA378654	SAMN06629618	GCA_002850805.1		Colombia	Colombia: Medellin	2006		Homo sapiens	Human		Infection
ERS26966036	COL-Kpn62_573.52297	258	PRJNA378654	SAMN06629639	GCA_002855255.1		Colombia	Colombia: Medellin	2008		Homo sapiens	Human		Infection
ERS26966036	COL-Kpn59_573.52300	259	PRJNA378654	SAMN06629636	GCA_002855295.1		Colombia	Colombia: Medellin	2007		Homo sapiens	Human		Infection
ERS26966036	COL-Kpn58_573.52270	260	PRJNA378654	SAMN06629635	GCA_002854575.1		Colombia	Colombia: Medellin	2007		Homo sapiens	Human		Infection
ERS26966036	JHCK1_1236101.6	265	PRJNA176122	SAMN01939166	GCA_000316265.2	SRR768491	Argentina	Argentina	1981	cerebrospinal fluid	Human, Homo sapiens	Human
ERS26966059	PEKP3087_573.53635	265	PRJNA793277	SAMN24528094	GCA_028527425.1		China	China: Beijing	2020		Homo sapiens	Human
ERS26966036	S31_CRE32_573.52919	270	PRJNA667445	SAMN16387650	GCA_026702995.1		USA	USA: Durham, NC	2017	blood	Homo sapiens	Human		Bacterial infection
ERS26966036	KP_NORM_BLD_116220_573.66698	274	PRJEB27256	SAMEA8948895		ERR6293643	Norway	East	2015		Human, Homo sapiens			diseased
ERS26966036	ERR2109180_573.66152	275	PRJEB19229	SAMEA104233185		ERS1892203	Ireland				Human, Homo sapiens
ERS26966036	KP_NORM_BLD_60606_573.66998	275	PRJEB27256	SAMEA8948426		ERR6294046	Norway	Middle	2009		Human, Homo sapiens			diseased
ERS26966036	KP_NORM_BLD_115357_573.66665	276	PRJEB27256	SAMEA8948856		ERR6293605	Norway	South	2015		Human, Homo sapiens			diseased
ERS26966036	KP_NORM_BLD_14173_573.66821	277	PRJEB27256	SAMEA8948385		ERR6293824	Norway	East	2001		Human, Homo sapiens			diseased
ERS26966036	UEB_8_573.37748	278	PRJNA657895	SAMN15849323	GCA_018359505.1		Colombia	Colombia	2011	Gastrointestinal	Homo sapiens	Human
ERS26966036	KPN1876ec_573.13739	279	PRJNA376414	SAMN06438779		SRR5387390	USA	USA: Houston	2014	URINE	Human, Homo sapiens	Human
ERS26966036	KPN1429ec_573.13370	280	PRJNA376414	SAMN06438408		SRR5386754	USA	USA: Houston	2014	URINE	Human, Homo sapiens	Human
ERS26966036	UEB_6_573.37750	280	PRJNA657895	SAMN15849219	GCA_018359565.1		Colombia	Colombia	2011	Gastrointestinal	Homo sapiens	Human
ERS26966013	S_983_573.64033	288	PRJNA1026956	SAMN37770618	GCA_034145845.1		Denmark	Denmark: Copenhagen		feces	Homo sapiens	Human
ERS26966036	KPN343ec_573.14073	292	PRJNA376414	SAMN06437340		SRR5386265	USA	USA: Houston	2012	URINE	Human, Homo sapiens	Human
ERS26966036	KP024_573.9784	295	PRJNA353361	SAMN06200340	GCA_002119955.1		Colombia	Colombia: Medellin	2013	Blood	Human, Homo sapiens	Human		Bacteriemia
ERS26966057	subsp._pneumoniae_DG7752_72407.1093	295	PRJNA431724	SAMN08399058	GCA_003226945.1		Italy	Italy: Florence	2016	Rectal swab	Human, Homo sapiens	Human
ERS26966036	D3538_573.31113	296				ERR972016	Malawi	Blantyre	1999		Human, Homo sapiens	Human	Child
ERS26966036	COL-Kpn110_573.52243	297	PRJNA378654	SAMN06629687	GCA_002854015.1		Colombia	Colombia: Medellin	2012		Homo sapiens	Human		Infection
ERS26966017	KP_NORM_BLD_116386_573.66715	300	PRJEB27256	SAMEA8948921		ERR6293667	Norway	Oslo_Akershus	2015		Human, Homo sapiens			diseased
ERS26966026	4928STDY7387764_573.27693	304	PRJEB22252	SAMEA104694401	GCA_902164925.1		United Kingdom	United Kingdom	2018	faecal	Human, Homo sapiens	Human
ERS26966030	4928STDY7387764_573.27693	304	PRJEB22252	SAMEA104694401	GCA_902164925.1		United Kingdom	United Kingdom	2018	faecal	Human, Homo sapiens	Human
ERS26966036	Kpngiani7132617_573.29927	305	PRJEB22890	SAMEA104414973	GCA_902704345.1	ERR3164763	Italy				Human, Homo sapiens
ERS26966044	KP_NORM_BLD_62204_573.67060	305	PRJEB27256	SAMEA8948519		ERR6294137	Norway	West	2009		Human, Homo sapiens			diseased
ERS26966054	4928STDY7387764_573.27693	306	PRJEB22252	SAMEA104694401	GCA_902164925.1		United Kingdom	United Kingdom	2018	faecal	Human, Homo sapiens	Human
ERS26966066	CHS161_573.1570	306	PRJNA271899	SAMN03280302	GCF_001032185.1	SRR2127657,SRR2131474,SRR2131907,SRR2135454	USA	United States	2014		Human, Homo sapiens	Human
ERS26966050	CHS161_573.1570	306	PRJNA271899	SAMN03280302	GCF_001032185.1	SRR2127657,SRR2131474,SRR2131907,SRR2135454	USA	United States	2014		Human, Homo sapiens	Human
ERS26966037	CHS161_573.1570	307	PRJNA271899	SAMN03280302	GCF_001032185.1	SRR2127657,SRR2131474,SRR2131907,SRR2135454	USA	United States	2014		Human, Homo sapiens	Human
ERS26966026	4928STDY7387733_573.27691	308	PRJEB22252	SAMEA104694370	GCA_902164545.1		United Kingdom	United Kingdom	2018	faecal	Human, Homo sapiens	Human
ERS26966030	4928STDY7387733_573.27691	308	PRJEB22252	SAMEA104694370	GCA_902164545.1		United Kingdom	United Kingdom	2018	faecal	Human, Homo sapiens	Human
ERS26966036	KPN313ec_573.14047	308	PRJNA376414	SAMN06437313		SRR5386292	USA	USA: Houston	2012	URINE	Human, Homo sapiens	Human
ERS26966009	CHS161_573.1570	308	PRJNA271899	SAMN03280302	GCF_001032185.1	SRR2127657,SRR2131474,SRR2131907,SRR2135454	USA	United States	2014		Human, Homo sapiens	Human
ERS26966054	4928STDY7387733_573.27691	310	PRJEB22252	SAMEA104694370	GCA_902164545.1		United Kingdom	United Kingdom	2018	faecal	Human, Homo sapiens	Human
ERS26965998	RHBSTW-00170_573.32393	314	PRJNA605147	SAMN15148523	GCA_014103925.1		United Kingdom	United Kingdom	2017	Freshwater sample from upstream of wastewater treatment plant
ERS26966036	ARGID_32923_573.44276	317	PRJEB48990	SAMEA11350965	GCA_922826965.1		United Kingdom	United Kingdom	2019	Blood	Homo sapiens	Human
ERS26966066	KPN1542ec_573.13471	318	PRJNA376414	SAMN06438513		SRR5386635	USA	USA: Houston	2014	RESPIRATORY	Human, Homo sapiens	Human
ERS26966050	KPN1542ec_573.13471	318	PRJNA376414	SAMN06438513		SRR5386635	USA	USA: Houston	2014	RESPIRATORY	Human, Homo sapiens	Human
ERS26966037	KPN1542ec_573.13471	319	PRJNA376414	SAMN06438513		SRR5386635	USA	USA: Houston	2014	RESPIRATORY	Human, Homo sapiens	Human
ERS26966009	KPN1542ec_573.13471	320	PRJNA376414	SAMN06438513		SRR5386635	USA	USA: Houston	2014	RESPIRATORY	Human, Homo sapiens	Human
ERS26966036	ARGID_17375_573.44265	321	PRJEB48990	SAMEA11351020	GCA_922826255.1		United Kingdom	United Kingdom	2013	Sputum	Homo sapiens	Human
ERS26966036	MUGSI_314_573.24397	328	PRJNA288601	SAMN05170313		SRR4065644	USA	United States	2014	Urine	Human, Homo sapiens	Human
ERS26965991	kpneu007_573.26068	328	PRJEB28660	SAMEA4916039	GCA_900607495.1		Switzerland	Switzerland	2012	hospital	Human, Homo sapiens	Human
ERS26966036	NU-CRE265_573.14996	329	PRJNA395086	SAMN07370821	GCA_002271285.1		USA	USA: Chicago, IL	2015	skin and soft tissue	Human, Homo sapiens	Human		Fasciitis, Necrotizing
ERS26966036	70165_573.64556	331	PRJNA1017778	SAMN37746751	GCA_034652175.1					Patient sample	Homo sapiens	Human
ERS26966036	EKP3_573.35032	331	PRJNA680903	SAMN16926161	GCA_015726755.1		USA	USA	2009		Human, Homo sapiens	Human
ERS26966036	subsp._pneumoniae_WGLW2_1203545.3	332	PRJNA169454	SAMN02463957	GCA_000300675.1
ERS26966036	KP_NORM_BLD_2011_74841_573.66884	338	PRJEB27256	SAMEA8948627		ERR6293899	Norway	West	2011		Human, Homo sapiens			diseased
ERS26966036	subsp._pneumoniae_JBBDAJB-19-0008_72407.2421	339	PRJDB10842	SAMD00499140		DRR387644	Japan	Tokyo			Human, Homo sapiens
ERS26966024	18KP_573.45111	340	PRJNA767482	SAMN25284753	GCA_021892275.1		Sudan	Sudan	2020	urine	Homo sapiens	Human
ERS26966036	KP_NORM_BLD_2009_61298_573.66860	341	PRJEB27256	SAMEA8948470		ERR6293871	Norway	South	2009		Human, Homo sapiens			diseased
ERS26965991	FDAARGOS_1076_Not_applicable_573.35687	341	PRJNA231221	SAMN16357245	GCA_016727425.1		Germany	Germany:Langen
ERS26966036	KP_NORM_BLD_2011_73881_573.66882	342	PRJEB27256	SAMEA8948620		ERR6293892	Norway	South	2011		Human, Homo sapiens			diseased
ERS26966036	NU-CRE195_573.31303	342	PRJNA395086	SAMN14453495	GCA_012029695.2		USA	USA: Chicago, IL			Human, Homo sapiens	Human
ERS26966036	subsp._pneumoniae_JBBDAJB-19-0056_72407.2419	343	PRJDB10842	SAMD00499120		DRR387624	Japan	Tokyo			Human, Homo sapiens
ERS26966036	KP_NORM_BLD_2012_83884_573.66897	344	PRJEB27256	SAMEA8948648		ERR6293911	Norway	West	2012		Human, Homo sapiens			diseased
ERS26966059	GML-KP50-Col_R-TR_573.18468	345	PRJNA471989	SAMN09223222	GCA_003183935.1		Turkey	Turkey:Kayseri	2017	blood	Human, Homo sapiens	Human		Klebsiella pneumoniae
ERS26966036	MUGSI_314_573.24119	346
ERS26966036	MUGSI_314_573.46682	346
ERS26965991	KP_NORM_URN_2012_82063_573.67136	347	PRJEB27256	SAMEA8948646		ERR6294250	Norway	Oslo_Akershus	2012		Human, Homo sapiens			diseased
ERS26965991	subsp._pneumoniae_3189STDY5864853_72407.513	347	PRJEB6574	SAMEA2609418	GCA_900180985	ERR775696	Pakistan	Pakistan	2010	urine	Human, Homo sapiens	Human	10-15years	diseased
ERS26966036	KP_NORM_BLD_2009_62208_573.66864	348	PRJEB27256	SAMEA8948521		ERR6293875	Norway	West	2009		Human, Homo sapiens			diseased
ERS26965991	KP_NORM_URN_2013_95951_573.67147	348	PRJEB27256	SAMEA8948682		ERR6294260	Norway	Oslo_Akershus	2013		Human, Homo sapiens			diseased
ERS26965998	EuSCAPE_LT008_573.21225	349	PRJEB10018	SAMEA3729923	GCA_900508465.1	ERR1541562	Lithuania	Lithuania	2014	Lower Respiratory Tract Secrection	Human, Homo sapiens	Human
ERS26965991	KP_NORM_URN_2013_95977_573.67146	349	PRJEB27256	SAMEA8948683		ERR6294261	Norway	Oslo_Akershus	2013		Human, Homo sapiens			diseased
ERS26966024	MRSN102044_573.69457	350	PRJNA1078230	SAMN39992691	GCA_037628285.1		Kenya	Kenya: Kisumu	2021	Wound/skin swab	Homo sapiens	Human	70	SSTI
ERS26966036	KP_NORM_BLD_2009_62777_573.66866	353	PRJEB27256	SAMEA8948556		ERR6293876	Norway	Oslo_Akershus	2009		Human, Homo sapiens			diseased
ERS26965991	subsp._pneumoniae_3189STDY5864852_72407.479	354	PRJEB6574	SAMEA2609415	GCA_900180515	ERR775695	Pakistan	Pakistan	2010	urine	Human, Homo sapiens	Human	10-15years	diseased
ERS26965991	KP_NORM_BLD_2013_92325_573.66918	356	PRJEB27256	SAMEA8948667		ERR6293930	Norway	Oslo_Akershus	2013		Human, Homo sapiens			diseased
ERS26966036	MGL_K-10_573.65485	357	PRJNA924087	SAMN32745749	GCA_036528045.1		India	India: New Delhi, Safdarjung Hospital	2016	Neonatal Blood	Homo sapiens	Human		Sepsis
ERS26966024	38KP_573.45108	357	PRJNA767482	SAMN25284759	GCA_021892175.1		Sudan	Sudan	2020	urine	Homo sapiens	Human
ERS26966036	L00022940_573.45816	359	PRJNA786742	SAMN23771422	GCA_022408205.1						Homo sapiens	Human
ERS26965991	KP_NORM_URN_2014_97392_573.67153	360	PRJEB27256	SAMEA8948687		ERR6294271	Norway	Middle	2014		Human, Homo sapiens			diseased
ERS26966036	MGL_K_10_573.62712	365					India	New Delhi (Safdarjung Hospital)	2016	Neonatal Blood	Homo sapiens	Human
ERS26966036	MGL_K_10_573.67395	365	PRJNA925003	SAMN32778095		SRR23106266	India	New Delhi			Human, Homo sapiens
ERS26966066	ESBL_64_573.69378	366	PRJNA1076372	SAMN39939669	GCA_037203645.1		Italy	Italy	2020	meat
ERS26966050	ESBL_64_573.69378	366	PRJNA1076372	SAMN39939669	GCA_037203645.1		Italy	Italy	2020	meat
ERS26966009	ESBL_64_573.69378	367	PRJNA1076372	SAMN39939669	GCA_037203645.1		Italy	Italy	2020	meat
ERS26966037	ESBL_64_573.69378	367	PRJNA1076372	SAMN39939669	GCA_037203645.1		Italy	Italy	2020	meat
ERS26965991	Prospectively_collected__P__Prospectively_collected__P__573.44189	368	PRJEB44242	SAMEA8552933	GCA_916172215.1		Netherlands	Netherlands	2020	Blood	Homo sapiens	Human
ERS26965991	Prospectively_collected__P__Prospectively_collected__P__Prospectively_collected__P__573.41449	368	PRJEB44242	SAMEA8552933	GCA_916172215.1			Netherlands		blood	Homo sapiens	Human
ERS26965991	Prospectively_collected__P__Prospectively_collected__P__Prospectively_collected__P__573.42390	368	PRJEB44242	SAMEA8552933	GCA_916172215.1			Netherlands		blood	Homo sapiens	Human
ERS26965991	Prospectively_collected__P__Prospectively_collected__P__Prospectively_collected__P__573.43516	368	PRJEB44242	SAMEA8552933	GCA_916172215.1			Netherlands		blood	Homo sapiens	Human
ERS26966032	MCL-2017-7_573.43362	370	PRJNA758223	SAMN21016486	GCA_021135935.1			Switzerland	2017		Homo sapiens	Human
ERS26966032	MCL-2017-7_573.44464	370	PRJNA758223	SAMN21016486	GCA_021135935.1		Switzerland	Switzerland	2017		Homo sapiens	Human
ERS26966017	subsp._pneumoniae_JBBBADD-19-0025_72407.2277	371	PRJDB10842	SAMD00498239		DRR386743	Japan	Saitama			Human, Homo sapiens
ERS26966017	KP_NORM_BLD_62482_573.67064	374	PRJEB27256	SAMEA8948530		ERR6294148	Norway	Middle	2009		Human, Homo sapiens			diseased
ERS26966057	KP_NORM_BLD_115406_573.66674	376	PRJEB27256	SAMEA8948869		ERR6293617	Norway	South	2015		Human, Homo sapiens			diseased
ERS26966066	248B4_573.48216	377	PRJNA832942	SAMN27926049	GCA_023275215.1		France	France	2020		Homo sapiens	Human
ERS26966050	248B4_573.48216	377	PRJNA832942	SAMN27926049	GCA_023275215.1		France	France	2020		Homo sapiens	Human
ERS26966037	248B4_573.48216	378	PRJNA832942	SAMN27926049	GCA_023275215.1		France	France	2020		Homo sapiens	Human
ERS26966009	248B4_573.48216	379	PRJNA832942	SAMN27926049	GCA_023275215.1		France	France	2020		Homo sapiens	Human
ERS26966036	EuSCAPE_IT215_573.21748	385	PRJEB10018	SAMEA3515243	GCA_900514385.1	ERR1217389	Italy	Italy	2014	Urine	Human, Homo sapiens	Human
ERS26966057	EuSCAPE_IT115_573.21235	388	PRJEB10018	SAMEA3729932	GCA_900508565.1	ERR1541571	Italy	Italy	2013	Urine	Human, Homo sapiens	Human
ERS26966053	KP_NORM_BLD_112118_573.66595	393	PRJEB27256	SAMEA8948745		ERR6293501	Norway	West	2015		Human, Homo sapiens			diseased
ERS26966036	Previously_collected_from_blood_cultures__R__Previously_collected_from_blood_cultures__R__573.44191	396	PRJEB44242	SAMEA8552898	GCA_916172265.1		Netherlands	Netherlands	2018	Blood	Homo sapiens	Human
ERS26966036	Previously_collected_from_blood_cultures__R__Previously_collected_from_blood_cultures__R__Previously_collected_from_blood_cultures__R__573.41455	396	PRJEB44242	SAMEA8552898	GCA_916172265.1			Netherlands		blood	Homo sapiens	Human
ERS26966036	Previously_collected_from_blood_cultures__R__Previously_collected_from_blood_cultures__R__Previously_collected_from_blood_cultures__R__573.42393	396	PRJEB44242	SAMEA8552898	GCA_916172265.1			Netherlands		blood	Homo sapiens	Human
ERS26966036	Previously_collected_from_blood_cultures__R__Previously_collected_from_blood_cultures__R__Previously_collected_from_blood_cultures__R__573.43519	396	PRJEB44242	SAMEA8552898	GCA_916172265.1			Netherlands		blood	Homo sapiens	Human
ERS26966036	k248_573.4048	400	PRJEB5065	SAMEA2273528	GCF_900084705.1	ERR486285	United Kingdom	United Kingdom	2001	Blood	Human, Homo sapiens	Human
ERS26966036	k30_573.4047	401	PRJEB5065	SAMEA2273516	GCF_900084665.1	ERR486274	United Kingdom	United Kingdom	2001	Blood	Human, Homo sapiens	Human
ERS26965991	PEI-B-P-08_573.9644	401	PRJEB11503	SAMEA4470457	GCF_900108765.1
ERS26966017	CVUAS_30298_573.39808	406	PRJNA477576	SAMN09475209	GCA_019679205.1		Germany	Germany	2017		cattle	Cow
ERS26966032	KP_NORM_BLD_622_573.67062	407	PRJEB27256	SAMEA8948170		ERR6294134	Norway	West	2005		Human, Homo sapiens			diseased
ERS26966053	KP_NORM_BLD_2793_573.66966	411	PRJEB27256	SAMEA8948260		ERR6293993	Norway	East	2005		Human, Homo sapiens			diseased
ERS26966017	KP_NORM_BLD_115344_573.66662	411	PRJEB27256	SAMEA8948853		ERR6293602	Norway	South	2015		Human, Homo sapiens			diseased
ERS26966066	KCRI-350_R0007_350_573.18002	411	PRJEB26616	SAMEA4646311	GCA_900407155.1		Tanzania	Tanzania	2014	wound swab	Human, Homo sapiens	Human
ERS26966050	KCRI-350_R0007_350_573.18002	411	PRJEB26616	SAMEA4646311	GCA_900407155.1		Tanzania	Tanzania	2014	wound swab	Human, Homo sapiens	Human
ERS26966037	KCRI-350_R0007_350_573.18002	411	PRJEB26616	SAMEA4646311	GCA_900407155.1		Tanzania	Tanzania	2014	wound swab	Human, Homo sapiens	Human
ERS26966036	15056_573.58415	413	PRJNA981468	SAMN36071309	GCA_030845515.1		Afghanistan	Afghanistan:Kabul	2013	wound	Homo sapiens	Human
ERS26966009	KCRI-350_R0007_350_573.18002	413	PRJEB26616	SAMEA4646311	GCA_900407155.1		Tanzania	Tanzania	2014	wound swab	Human, Homo sapiens	Human
ERS26966010	KLEB-CRE-GSH-0041_573.63336	413	PRJNA1035075	SAMN38081445	GCA_033541465.1		South Africa	South Africa: Cape Town	2022	blood	Homo sapiens	Human
ERS26966010	KLEB-CRE-RXH-0014_573.63350	414	PRJNA1035075	SAMN38081464	GCA_033541755.1		South Africa	South Africa: Cape Town	2022	abdomen	Homo sapiens	Human
ERS26966030	KP_NORM_BLD_114300_573.66635	416	PRJEB27256	SAMEA8948810		ERR6293560	Norway	Oslo_Akershus	2015		Human, Homo sapiens			diseased
ERS26966036	BP737_573.17913	417	PRJNA400267	SAMN08605584	GCA_002967835.1		India	India	2018	blood	Human, Homo sapiens	Human		Bacteremia
ERS26966043	subsp._pneumoniae_JBDGAAB-19-0065_72407.2788	418	PRJDB10842	SAMD00501599		DRR390103	Japan	Tokushima			Human, Homo sapiens
ERS26965991	3208_573.31143	418				ERR971997	Malawi	Blantyre	1997		Human, Homo sapiens	Human	Adult
ERS26966017	VRCO0256_573.10037	420	PRJEB18814	SAMEA4362668	GCA_900173905.1		United Kingdom	United Kingdom	2015	faeces
ERS26966038	subsp._pneumoniae_JBDGAAB-19-0065_72407.2788	420	PRJDB10842	SAMD00501599		DRR390103	Japan	Tokushima			Human, Homo sapiens
ERS26966024	4928STDY7071556_573.27660	420	PRJEB22252	SAMEA104567662	GCA_902161495.1		United Kingdom	United Kingdom	2018	faecal	Human, Homo sapiens	Human
ERS26966017	VRCO0253_573.9979	421	PRJEB18814	SAMEA4362606	GCA_900173305.1		United Kingdom	United Kingdom	2015	faeces
ERS26966017	VRCO0255_573.9982	421	PRJEB18814	SAMEA4362608	GCA_900173335.1		United Kingdom	United Kingdom	2015	faeces
ERS26966049	KP161637_573.55087	421	PRJNA955305	SAMN34175033	GCA_029854595.1		China	China: Guangzhou	2022	Bronchoalveolar lavage fluid	Homo sapiens	Human
ERS26966017	VRCO0254_573.9983	422	PRJEB18814	SAMEA4362607	GCA_900173345.1		United Kingdom	United Kingdom	2015	faeces
ERS26966049	KP160802_573.55086	423	PRJNA955295	SAMN34174741	GCA_029854575.1		China	China: Guangzhou	2022	sputum	Homo sapiens	Human
ERS26966016	KLEB-CRE-GSH-0041_573.63336	423	PRJNA1035075	SAMN38081445	GCA_033541465.1		South Africa	South Africa: Cape Town	2022	blood	Homo sapiens	Human
ERS26966017	VRCO0257_573.9985	424	PRJEB18814	SAMEA4362609	GCA_900173365.1		United Kingdom	United Kingdom	2015	faeces
ERS26966016	KLEB-CRE-RXH-0014_573.63350	424	PRJNA1035075	SAMN38081464	GCA_033541755.1		South Africa	South Africa: Cape Town	2022	abdomen	Homo sapiens	Human
ERS26966045	KLEB-CRE-GSH-0041_573.63336	424	PRJNA1035075	SAMN38081445	GCA_033541465.1		South Africa	South Africa: Cape Town	2022	blood	Homo sapiens	Human
ERS26966036	10-23_573.35495	425	PRJNA602991	SAMN13915666	GCA_016529515.1		Portugal	Portugal: Porto		Urinary Tract Infection	Human, Homo sapiens	Human		Infection
ERS26966036	COL-Kpn35_573.52218	425	PRJNA378654	SAMN06629612	GCA_002851435.1		Colombia	Colombia: Bogota	2006		Homo sapiens	Human		Infection
ERS26966045	KLEB-CRE-RXH-0014_573.63350	425	PRJNA1035075	SAMN38081464	GCA_033541755.1		South Africa	South Africa: Cape Town	2022	abdomen	Homo sapiens	Human
ERS26966026	KP_NORM_BLD_114300_573.66635	426	PRJEB27256	SAMEA8948810		ERR6293560	Norway	Oslo_Akershus	2015		Human, Homo sapiens			diseased
ERS26966053	KP_NORM_BLD_13892_573.66807	427	PRJEB27256	SAMEA8948367		ERR6293806	Norway	North	2001		Human, Homo sapiens			diseased
ERS26966052	KLEB-CRE-GSH-0041_573.63336	427	PRJNA1035075	SAMN38081445	GCA_033541465.1		South Africa	South Africa: Cape Town	2022	blood	Homo sapiens	Human
ERS26966054	KP_NORM_BLD_114300_573.66635	428	PRJEB27256	SAMEA8948810		ERR6293560	Norway	Oslo_Akershus	2015		Human, Homo sapiens			diseased
ERS26966036	MRSN511348_573.40398	429	PRJNA717739	SAMN18874739	GCA_019928075.1		Jordan	Jordan	2014		Homo sapiens	Human
ERS26966036	MRSN511348_573.41121	429	PRJNA717739	SAMN18874739	GCA_019928075.1			Jordan	2014		Homo sapiens	Human
ERS26966036	MRSN511348_573.41979	429	PRJNA717739	SAMN18874739	GCA_019928075.1			Jordan	2014		Homo sapiens	Human
ERS26966036	MRSN511348_573.42916	429	PRJNA717739	SAMN18874739	GCA_019928075.1			Jordan	2014		Homo sapiens	Human
ERS26966036	MRSN511348_573.44092	429	PRJNA717739	SAMN18874739			Jordan	Jordan	2014		Homo sapiens	Human
ERS26966057	Kp184_573.49897	429	PRJNA684769	SAMN17073128	GCA_024516255.1		China	China: Beijing	2019	urine	Dog	Dog
ERS26966052	KLEB-CRE-RXH-0014_573.63350	430	PRJNA1035075	SAMN38081464	GCA_033541755.1		South Africa	South Africa: Cape Town	2022	abdomen	Homo sapiens	Human
ERS26966053	KP_NORM_BLD_13381_573.66781	431	PRJEB27256	SAMEA8948330		ERR6293760	Norway	South	2001		Human, Homo sapiens			diseased
ERS26966036	D44912_573.31108	434				ERR972009	Malawi	Blantyre	2008		Human, Homo sapiens	Human	Child
ERS26966036	ERR7221253_573.67262	438	PRJEB24082	SAMEA10468495		ERS8120663	Ireland
ERS26966036	A28_573.31107	441				ERR971976	Malawi	Blantyre	2009		Human, Homo sapiens	Human	Adult
ERS26966053	Kp4861_573.67496	442	PRJEB38289	SAMEA110371542		ERS12469739	Portugal	Lisbon	2014		Human, Homo sapiens			diseased
ERS26966036	VPKP374_573.45196	444	PRJNA787440	SAMN24979423	GCA_022325065.1		Greece	Greece: Athens	2006	sputum	Homo sapiens	Human		Respiratory infection
ERS26966036	VPKP374_573.64558	444	PRJNA1017778	SAMN37746764	GCA_034651935.1			Restricted access		Patient sample	Homo sapiens	Human
ERS26966017	JS86C16_573.1679	445	PRJNA285085	SAMN03737944	GCF_001038365.1		USA	USA: CA, San Francisco	2013	urine culture	Human, Homo sapiens	Human		UTI
ERS26966036	MRSN943181_573.65042	446	PRJNA1065584	SAMN39464563	GCA_036038395.1		Germany	Germany: Landstuhl	2021	wound	Homo sapiens	Human
ERS26966036	UEB_7_573.37746	447	PRJNA657895	SAMN15849321	GCA_018359525.1		Colombia	Colombia	2011	Secretion	Homo sapiens	Human
ERS26966036	UEB_9_573.37742	449	PRJNA657895	SAMN15849324	GCA_018359485.1		Colombia	Colombia	2011	Gastrointestinal	Homo sapiens	Human
ERS26966036	MRSN613318_573.69515	452	PRJNA1078230	SAMN39992638	GCA_037630335.1		Kenya	Kenya: Kisii	2018	Wound/skin swab	Homo sapiens	Human	54	SSTI
ERS26966036	subsp._pneumoniae_MRSN613318_72407.1764	452	PRJNA777842	SAMN22884098	GCA_024988755.1		Kenya	Kenya: Kisii	2018	skin soft tissue	Homo sapiens
ERS26966036	subsp._pneumoniae_MRSN613318_72407.1855	452	PRJNA777842	SAMN22884098	GCA_024988755.1		Kenya	Kenya: Kisii	2018	skin soft tissue	Homo sapiens	Human
ERS26966053	2019-1394_573.47223	452	PRJNA591480	SAMN17766466	GCA_022789865.1		Norway	Norway	2019	marine environment
ERS26966053	2019-1897_573.47209	452	PRJNA591480	SAMN17766485	GCA_022789545.1		Norway	Norway	2019	marine environment
ERS26966036	CF05_573.39821	453	PRJNA627551	SAMN14675412	GCA_019683955.1		Australia	Australia	2018		Homo sapiens	Human
ERS26966032	Ps178_573.51777	455	PRJNA739634	SAMN20181325	GCA_025697405.1		Saudi Arabia	Saudi Arabia: Riyadh			Homo sapiens	Human		infection
ERS26965998	Klebsiella_pneumoniae_573.1432	457	PRJEB6543	SAMEA2602960	GCF_000822445.1
ERS26966036	2008024_573.45187	457	PRJNA787440	SAMN24979207	GCA_022324885.1		USA	USA	2008		Homo sapiens	Human
ERS26966036	2008024_573.64555	457	PRJNA1017778	SAMN37746755	GCA_034652095.1			Restricted access		Patient sample	Homo sapiens	Human
ERS26966036	Previously_collected_from_blood_cultures__R__Previously_collected_from_blood_cultures__R__573.44195	457	PRJEB44242	SAMEA8552912	GCA_916172355.1		Netherlands	Netherlands	2019	Blood	Homo sapiens	Human
ERS26966036	Previously_collected_from_blood_cultures__R__Previously_collected_from_blood_cultures__R__Previously_collected_from_blood_cultures__R__573.41454	457	PRJEB44242	SAMEA8552912	GCA_916172355.1			Netherlands		blood	Homo sapiens	Human
ERS26966036	Previously_collected_from_blood_cultures__R__Previously_collected_from_blood_cultures__R__Previously_collected_from_blood_cultures__R__573.42397	457	PRJEB44242	SAMEA8552912	GCA_916172355.1			Netherlands		blood	Homo sapiens	Human
ERS26966036	Previously_collected_from_blood_cultures__R__Previously_collected_from_blood_cultures__R__Previously_collected_from_blood_cultures__R__573.43523	457	PRJEB44242	SAMEA8552912	GCA_916172355.1			Netherlands		blood	Homo sapiens	Human
ERS26966036	EuSCAPE_HR101_573.20879	459	PRJEB10018	SAMEA3721131	GCA_900505005.1	ERR1415749	Croatia				Human, Homo sapiens
ERS26966032	KP_NORM_BLD_113296_573.66612	463	PRJEB27256	SAMEA8948774		ERR6293528	Norway	Middle	2015		Human, Homo sapiens			diseased
ERS26966006	KP_NORM_BLD_114729_573.66655	465	PRJEB27256	SAMEA8948844		ERR6293594	Norway	Oslo_Akershus	2015		Human, Homo sapiens			diseased
ERS26966036	Previously_collected_from_blood_cultures__R__Previously_collected_from_blood_cultures__R__573.44188	466	PRJEB44242	SAMEA8552911	GCA_916172205.1		Netherlands	Netherlands	2019	Blood	Homo sapiens	Human
ERS26966036	Previously_collected_from_blood_cultures__R__Previously_collected_from_blood_cultures__R__Previously_collected_from_blood_cultures__R__573.41448	466	PRJEB44242	SAMEA8552911	GCA_916172205.1			Netherlands		blood	Homo sapiens	Human
ERS26966036	Previously_collected_from_blood_cultures__R__Previously_collected_from_blood_cultures__R__Previously_collected_from_blood_cultures__R__573.42389	466	PRJEB44242	SAMEA8552911	GCA_916172205.1			Netherlands		blood	Homo sapiens	Human
ERS26966036	Previously_collected_from_blood_cultures__R__Previously_collected_from_blood_cultures__R__Previously_collected_from_blood_cultures__R__573.43515	466	PRJEB44242	SAMEA8552911	GCA_916172205.1			Netherlands		blood	Homo sapiens	Human
ERS26966049	349_573.1360	466	PRJNA257766	SAMN02978814	GCF_000766125.1		Malaysia	Malaysia	2013	Blood
ERS26966053	98_573.12906	468	PRJNA396774	SAMN07525438			USA	USA: Houston			Human, Homo sapiens	Human
ERS26966036	NCTC13810_573.20112	469	PRJEB6403	SAMEA4362420	GCA_900451505.1
ERS26966032	EuSCAPE_ES243_573.22056	470	PRJEB10018	SAMEA3649559	GCA_900517455.1	ERR1289841	Spain	Spain	2014	Blood	Human, Homo sapiens	Human
ERS26966053	EuSCAPE_DE029_573.21550	472	PRJEB10018	SAMEA3512056	GCA_900512395.1	ERR1216975	Germany	Germany	2014	Wound Secretion	Human, Homo sapiens	Human
ERS26966057	Z_573.55199	472	PRJNA961147	SAMN34353053	GCA_029952745.1		USA	USA	2019	Isolated as a contaminant in the Zeilstra-Ryalls lab, Bowling Green State University.
ERS26966013	KP_NORM_BLD_1031_573.66570	473	PRJEB27256	SAMEA8948183		ERR6293472	Norway	South	2005		Human, Homo sapiens			diseased
ERS26966036	EuSCAPE_TR282_573.21194	474	PRJEB10018	SAMEA3729879	GCA_900508155.1	ERR1541518	Turkey	Turkey	2013	Urine	Human, Homo sapiens	Human
ERS26966036	MRSN702287_573.69494	474	PRJNA1078230	SAMN39992656	GCA_037629735.1		Kenya	Kenya: Kisumu	2019	Wound/skin swab	Homo sapiens	Human	42	SSTI
ERS26966053	KLPN_M8_573.23161	474	PRJNA496461	SAMN10241289	GCA_003861085.1		USA	USA: Baltimore	2017	patient fluids	Human, Homo sapiens	Human		bacteremia
ERS26965994	KP40_L1_43.22_ST20_IMP1_573.64727	476	PRJNA1010831	SAMN38771711	GCA_035598075.1		United Kingdom	United Kingdom: England	2022	rectal swab	Homo sapiens	Human
ERS26966024	AS012261_573.31217	476	PRJNA553678	SAMN12250580	GCA_010598695.1		USA	USA	2016	lung	Human, Homo sapiens	Human		Pneumonia
ERS26966011	k20_573.35640	476	PRJNA689413	SAMN17207949	GCA_016651985.1		Egypt	Egypt			Human, Homo sapiens	Human
ERS26966043	KP_NORM_BLD_12880_573.66749	477	PRJEB27256	SAMEA8948289		ERR6293719	Norway	West	2001		Human, Homo sapiens			diseased
ERS26966039	KP40_L1_43.22_ST20_IMP1_573.64727	478	PRJNA1010831	SAMN38771711	GCA_035598075.1		United Kingdom	United Kingdom: England	2022	rectal swab	Homo sapiens	Human
ERS26966038	KP_NORM_BLD_12880_573.66749	479	PRJEB27256	SAMEA8948289		ERR6293719	Norway	West	2001		Human, Homo sapiens			diseased
ERS26966032	EuSCAPE_TR163_573.21137	479	PRJEB10018	SAMEA3729713	GCA_900507585.1	ERR1541414	Turkey	Turkey	2013	Blood	Human, Homo sapiens	Human
ERS26966053	KP_NORM_BLD_2803_573.66968	480	PRJEB27256	SAMEA8948266		ERR6293999	Norway	East	2005		Human, Homo sapiens			diseased
ERS26966066	2485STDY5438393_573.46263	481		SAMEA2053792		ERR314402	United Kingdom		2011		Human, Homo sapiens
ERS26966050	2485STDY5438393_573.46263	481		SAMEA2053792		ERR314402	United Kingdom		2011		Human, Homo sapiens
ERS26966036	subsp._pneumoniae_NUHL24835_72407.108	482	PRJNA309157	SAMN04421276	GCF_001521895.1		China	China: Jiangxi	2014	urine	Human, Homo sapiens	Human		urine with mucoviscosity phenotype
ERS26966009	2485STDY5438393_573.46263	482		SAMEA2053792		ERR314402	United Kingdom		2011		Human, Homo sapiens
ERS26966037	2485STDY5438393_573.46263	482		SAMEA2053792		ERR314402	United Kingdom		2011		Human, Homo sapiens
ERS26966032	subsp._pneumoniae_JBEGAAC-19-0008_72407.2838	482	PRJDB10842	SAMD00502368		DRR390872	Japan	Kagoshima			Human, Homo sapiens
ERS26966036	EuSCAPE_CZ010_573.21223	484	PRJEB10018	SAMEA3729917	GCA_900508435.1	ERR1541556	Czech Republic	Czech Republic	2014	Wound Secretion	Human, Homo sapiens	Human
ERS26966032	subsp._pneumoniae_JBEGAAC-19-0005_72407.2837	484	PRJDB10842	SAMD00502366		DRR390870	Japan	Kagoshima			Human, Homo sapiens
ERS26966024	17327_573.58269	484	PRJNA981469	SAMN35539630	GCA_030675795.1		USA	USA	2021		Homo sapiens	Human
ERS26966036	EuSCAPE_TR307_573.21208	486	PRJEB10018	SAMEA3729901	GCA_900508295.1	ERR1541540	Turkey	Turkey	2013	Blood	Human, Homo sapiens	Human
ERS26966036	MRSN570217_573.69528	486	PRJNA1078230	SAMN39992621	GCA_037631125.1		Kenya	Kenya: Nairobi	2018	urine	Homo sapiens	Human	35	UTI
ERS26966036	subsp._pneumoniae_MRSN570217_72407.1804	487	PRJNA777842	SAMN22884044	GCA_024990105.1		Kenya	Kenya: Nairobi	2018	urinary tract	Homo sapiens
ERS26966036	subsp._pneumoniae_MRSN570217_72407.1893	487	PRJNA777842	SAMN22884044	GCA_024990105.1		Kenya	Kenya: Nairobi	2018	urinary tract	Homo sapiens	Human
ERS26966053	EuSCAPE_BE041_573.21042	487	PRJEB10018	SAMEA3727631	GCA_900506635.1	ERR1514865	Belgium	Belgium	2014	Urine	Human, Homo sapiens	Human
ERS26966027	KP40_L1_43.22_ST20_IMP1_573.64727	487	PRJNA1010831	SAMN38771711	GCA_035598075.1		United Kingdom	United Kingdom: England	2022	rectal swab	Homo sapiens	Human
ERS26966030	26_573.43929	488	PRJNA794944	SAMN24664090	GCA_021530935.1		China	China: Shanghai	2020	sputum	Homo sapiens	Human
ERS26966053	KP_NORM_BLD_110785_573.66585	489	PRJEB27256	SAMEA8948731		ERR6293492	Norway	North	2015		Human, Homo sapiens			diseased
ERS26965997	KP40_L1_43.22_ST20_IMP1_573.64727	490	PRJNA1010831	SAMN38771711	GCA_035598075.1		United Kingdom	United Kingdom: England	2022	rectal swab	Homo sapiens	Human
ERS26966057	KSB1_1A_573.15539	491	PRJEB6891	SAMEA3357274		ERR1015295	Australia			rectal swab	Human, Homo sapiens	Human
ERS26966057	44818_573.12545	492	PRJNA339843	SAMN06218032	GCA_002181385.1		USA	United States	2013	blood	Human, Homo sapiens	Human
ERS26966053	k446_573.4056	494	PRJEB5065	SAMEA2273552	GCF_900084805.1	ERR486305	United Kingdom	United Kingdom	2002	Blood	Human, Homo sapiens	Human
ERS26966057	194_573.25792	494	PRJNA514908	SAMN10736405	GCA_004321435.1		China	China	2016	feces	Migratory bird	Bird
ERS26966057	230-3_573.25793	495	PRJNA514908	SAMN10736408	GCA_004321445.1		China	China	2016	feces	Migratory bird	Bird
ERS26966057	286-2_573.25791	495	PRJNA514908	SAMN10736416	GCA_004321365.1		China	China	2016	feces	Migratory bird	Bird
ERS26966036	071I10_573.28038	496	PRJNA577627	SAMN13031516	GCA_009207935.1		France	France	2018	clinical sample	Human, Homo sapiens	Human
ERS26966057	EuSCAPE_LU015_573.20751	497	PRJEB10018	SAMEA3672967	GCA_900503725.1	ERR1374924	Luxembourg				Human, Homo sapiens
ERS26966053	INF019_573.45093	498	PRJNA646837	SAMEA3356962	GCA_020149785.1
